# Supplementary material for: A Simplified Frailty Measure Improves Risk Stratification in Patients Undergoing Percutaneous Mitral Valve Repair
Source: J Cachexia Sarcopenia Muscle. 2025 Dec 1;16(6):e70138. doi: 10.1002/jcsm.70138 (PMC12668899; doi:10.1002/jcsm.70138)
Supplement: Supplementary file 2 — Data S1: Supplementary information. [file JCSM-16-e70138-s001.xlsx]

## Sheet: Database
ID	Derivation	Mitrascore	BL_Frailty_ExhaustionSlowness_dichotom	Kaplanmeier4Gruppen	Risikogruppe	Kaplanmeier6Gruppen	Mitrascoreplusfrailty	RisikogruppeMitrascoreplusfrailty	BL_Frailty_ExhaustionSlowness	Gender	Mitralityscore	BL_EuroscoreII	BL_Agegrößer65	DateOfBirth	AgeAtPMVR	BL_Date	BL_RRsys	BL_RRdia	BL_HF	BL_LDL	BL_HDL	BL_Triglyceride	BL_Gesamtcholesterin	BL_TSH	BL_Thrombozyten	BL_BMI	BL_NTproBNP	BL_eGFR	BL_Sodium	BL_Potassium	BL_Creatinine	BL_Albumin	BL_Hemoglobin	BL_LeukocyteCount	BL_IL6	ReasonRefusalOfSurgery_HighRisk	ReasonRefusalOfSurgery_HighAge	ReasonRefusalOfSurgery_Frailty	ReasonRefusalOfSurgery_Inoperable	ReasonRefusalOfSurgery_PatientsWill	ReasonRefusalOfSurgery_Comorbidity	ReasonRefusalOfSurgery_PreviousSurgery	BL_UnderlyingHeartDisease	ICM	DCM	BL_NYHA_Class	NYHAclass34	NYHA4	BL_MedicalHistory_Carotisstenose
1	1	2	0	1	1	1	2	1	0	0	0.152	3.88	1	1929-05-12	85	2014-05-26	139	#NULL!	88	#NULL!	#NULL!	#NULL!	#NULL!	1.81	141	19.0443	2376	57	146	3.9	0.89	44	13.3	4.8	#NULL!	0	1	1	0	0	0	0	0	0	0	2	0	0	0
2	1	3	1	2	2	4	4	2	2	0	0.098	9.95	1	1933-05-17	81	2014-05-26	148	#NULL!	83	#NULL!	#NULL!	#NULL!	#NULL!	3.63	237	38.215	1570	32	142	4.5	1.5	41	12.7	7.1	#NULL!	1	1	0	0	0	0	0	2	0	1	4	1	1	0
3	1	4	0	3	2	3	4	2	1	1	0.178	7.81	1	1936-04-18	78	2014-06-06	89	#NULL!	68	#NULL!	#NULL!	72	151	1.06	187	21.7181	6108	35	141	3.1	1.88	42	13.1	7.04	#NULL!	1	0	0	1	0	0	0	1	1	0	3	1	0	0
4	1	4	1	4	2	4	5	3	2	1	0.27	3.11	1	1944-01-24	70	2014-06-12	125	#NULL!	57	#NULL!	#NULL!	83	85	1.52	243	35.9085	2015	33	131	5.8	1.77	41	12.2	10.06	#NULL!	1	0	0	0	0	0	0	1	1	0	2	0	0	1
5	1	4	0	3	2	3	4	2	1	1	0.519	12.13	1	1935-06-02	79	2014-06-15	110	#NULL!	70	#NULL!	#NULL!	57	134	1.8	180	26.4236	#NULL!	17	138	3.5	3.33	41	11.9	8.58	#NULL!	1	0	0	0	0	0	0	1	1	0	3	1	0	1
7	1	3	0	1	2	3	3	2	1	0	0.091	3.79	1	1936-11-21	78	2014-06-23	130	#NULL!	62	100	77	104	193	5.53	418	21.2585	5112	56	127	4.4	0.95	37	14.8	8.81	#NULL!	0	0	0	0	1	0	0	2	0	1	3	1	0	0
8	1	1	0	1	1	1	1	1	0	1	0.065	1.88	1	1929-07-05	85	2014-06-23	182	#NULL!	65	#NULL!	#NULL!	#NULL!	#NULL!	1.13	246	26.5285	879	63	136	3.3	0.86	45	14.3	7.03	#NULL!	0	1	0	0	0	1	0	2	0	1	2	0	0	0
9	1	5	0	3	3	5	5	3	1	0	0.093	18.43	1	1928-06-06	86	2014-06-30	143	#NULL!	51	#NULL!	#NULL!	56	160	1	286	28.8415	3637	46	141	4.6	1.16	41	14.1	6.32	#NULL!	1	1	1	0	0	0	0	1	1	0	3	1	0	0
10	1	1	0	1	1	1	1	1	1	0	0.115	5.09	1	1946-03-30	68	2014-06-30	120	#NULL!	65	#NULL!	#NULL!	50	151	1.87	230	36.9608	#NULL!	58	139	3.9	0.9	43	12.2	6.45	#NULL!	1	0	0	0	0	0	0	1	1	0	3	1	0	1
11	1	3	1	2	2	4	4	2	2	0	0.11	7.35	1	1923-06-01	91	2014-07-07	135	#NULL!	55	#NULL!	#NULL!	40	139	1.8	437	24.4646	3120	55	144	3.5	0.98	43	12.4	7.83	#NULL!	0	1	1	0	0	1	0	0	0	0	3	1	0	0
12	1	3	0	1	2	3	3	2	0	1	0.078	3.52	1	1936-04-23	78	2014-07-07	126	#NULL!	66	#NULL!	#NULL!	70	150	2.24	128	22.8571	#NULL!	46	141	4.3	1.49	41	11.9	9.39	#NULL!	0	0	0	0	0	1	0	1	1	0	2	0	0	0
13	1	3	0	1	2	3	3	2	1	1	0.532	19.15	1	1944-04-15	70	2014-07-14	100	#NULL!	109	70	47	72	128	2.83	181	19.5682	#NULL!	19	140	4.5	3.09	34	11.5	6.32	#NULL!	1	0	0	0	0	1	0	1	1	0	3	1	0	0
15	1	4	1	4	2	4	5	3	2	1	0.354	4.9	1	1939-05-08	75	2014-07-16	125	#NULL!	69	#NULL!	#NULL!	#NULL!	#NULL!	5.15	146	29.0657	3614	49	126	4.4	1.28	34	7.9	6.3	#NULL!	0	1	0	0	0	1	0	1	1	0	3	1	0	0
16	1	3	1	2	2	4	4	2	2	1	0.403	17.07	1	1931-03-11	83	2014-07-21	108	#NULL!	69	114	34	132	179	17.78	224	26.4236	3614	61	137	4	1.07	30	8	6.84	#NULL!	1	1	0	0	0	0	0	2	0	1	3	1	0	0
17	1	5	1	4	3	6	6	3	2	0	0.235	6.2	1	1922-11-13	92	2014-07-28	100	#NULL!	70	#NULL!	#NULL!	50	128	0.74	223	25.7812	6277	26	133	4.1	1.69	40	10.6	6.85	#NULL!	1	1	0	0	0	0	0	2	0	1	3	1	0	0
18	1	7	0	3	3	5	7	3	0	1	0.157	13.34	1	1921-10-07	93	2014-07-28	#NULL!	#NULL!	113	#NULL!	#NULL!	#NULL!	#NULL!	2.9	143	21.6296	12592	37	142	5.1	1.61	41	10.8	6.94	#NULL!	1	1	0	0	0	1	0	1	1	0	3	1	0	0
19	1	4	0	3	2	3	4	2	0	1	0.097	1.89	1	1927-08-27	87	2014-07-28	140	#NULL!	#NULL!	71	45	68	126	1.9	102	26.5731	#NULL!	52	138	4.4	1.25	41	12.9	6.41	#NULL!	0	1	0	0	0	0	0	1	1	0	3	1	0	0
20	1	6	0	3	3	5	6	3	1	1	0.103	5.13	1	1939-04-19	75	2014-08-11	110	#NULL!	71	91	41	91	146	1.34	249	24.6755	#NULL!	61	138	3.9	1.15	39	12.3	6.98	#NULL!	1	0	0	0	0	0	0	1	1	0	3	1	0	0
21	1	3	1	2	2	4	4	2	2	0	0.094	4.91	1	1936-05-29	78	2014-08-18	127	#NULL!	64	158	56	82	128	0.76	203	23.5078	#NULL!	38	138	3.5	1.32	35	12.8	11	#NULL!	0	0	0	0	0	1	0	0	0	0	3	1	0	0
22	1	1	0	1	1	1	1	1	1	0	0.084	2.11	1	1929-06-21	85	2014-08-25	144	#NULL!	49	#NULL!	#NULL!	#NULL!	#NULL!	#NULL!	302	20.7157	#NULL!	94	139	3.1	0.58	47	13.2	10.72	#NULL!	0	1	0	0	0	0	0	0	0	0	3	1	0	0
23	1	3	0	1	2	3	3	2	1	1	0.255	3.08	1	1928-06-07	86	2014-08-25	109	#NULL!	69	#NULL!	#NULL!	#NULL!	#NULL!	1.57	170	24.1517	#NULL!	76	130	3.7	0.84	38	9.4	4.38	#NULL!	0	1	0	0	0	0	0	2	0	1	3	1	0	0
24	1	4	1	4	2	4	5	3	2	0	0.258	6.62	1	1927-07-06	87	2014-09-08	130	#NULL!	68	#NULL!	#NULL!	#NULL!	#NULL!	1.66	225	30.1162	1997	18	135	3.3	2.38	31	13.6	10.02	#NULL!	0	1	1	0	0	0	0	1	1	0	3	1	0	0
25	1	4	0	3	2	3	4	2	1	1	0.566	5.61	0	1950-06-25	64	2014-09-15	80	#NULL!	62	#NULL!	#NULL!	63	116	12.49	157	27.7551	2984	19	137	4.6	3.23	39	12.5	5.72	#NULL!	1	0	0	0	0	0	0	1	1	0	4	1	1	0
26	1	4	0	3	2	3	4	2	0	1	0.09	12.17	1	1936-09-14	78	2014-09-15	140	#NULL!	68	#NULL!	#NULL!	56	65	0.76	155	19.8839	2220	48	143	4.3	1.4	40	12.1	5.07	#NULL!	1	0	0	0	0	0	0	1	1	0	2	0	0	0
27	1	2	0	1	1	1	2	1	0	0	0.148	3.51	1	1944-02-07	71	2014-09-22	111	#NULL!	65	#NULL!	#NULL!	138	184	5.23	56	21.2585	1274	27	142	4.6	1.85	36	11.6	4.83	#NULL!	1	0	0	0	0	0	0	2	0	1	3	1	0	0
28	1	3	0	1	2	3	3	2	0	0	0.14	11.53	1	1934-05-14	80	2014-09-22	122	#NULL!	93	155	28	59	186	3.35	235	23.2335	2902	37	143	3.9	1.46	46	11.5	6.93	#NULL!	1	0	0	0	0	0	0	1	1	0	3	1	0	0
29	1	2	1	2	1	2	3	2	2	0	0.16	4.72	1	1929-02-20	86	2014-09-29	148	#NULL!	55	#NULL!	#NULL!	122	209	3.08	206	25.6312	550	24	143	5.1	1.9	42	12.2	10.01	#NULL!	0	1	1	0	0	0	0	0	0	0	3	1	0	0
30	1	2	0	1	1	1	2	1	0	0	0.211	5.17	1	1924-12-05	90	2014-09-29	103	#NULL!	72	#NULL!	#NULL!	#NULL!	#NULL!	0.74	171	24.4444	5279	40	137	5.1	1.22	43	12	6.93	#NULL!	0	1	1	0	0	0	0	0	0	0	3	1	0	0
31	1	2	0	1	1	1	2	1	1	1	0.092	4.88	1	1931-03-26	84	2014-10-06	140	#NULL!	68	#NULL!	#NULL!	223	213	1.18	163	26.5432	2235	43	138	3.8	1.48	41	15.1	12.45	#NULL!	1	0	0	0	0	0	0	1	1	0	3	1	0	0
32	1	1	0	1	1	1	1	1	0	1	0.1	6.01	1	1943-03-30	72	2014-10-06	120	#NULL!	64	#NULL!	#NULL!	178	162	1.18	214	24.7424	1972	47	140	4.9	1.5	40	13.9	9.32	#NULL!	1	0	0	0	0	0	0	1	1	0	3	1	0	0
33	1	3	1	2	2	4	4	2	2	1	0.071	2.24	1	1931-10-31	83	2014-10-08	110	#NULL!	89	78	47	76	140	2.58	209	21.9136	#NULL!	49	140	4.1	1.43	38	11.2	7.32	#NULL!	1	1	1	0	0	0	0	1	1	0	3	1	0	0
35	1	1	0	1	1	1	1	1	0	1	0.089	5.67	1	1945-06-22	69	2014-10-20	100	#NULL!	81	#NULL!	#NULL!	26	119	0.54	202	26.449	529	71	139	4.4	1.05	46	12.7	6.41	#NULL!	1	0	0	0	0	0	0	1	1	0	3	1	0	0
36	1	4	0	3	2	3	4	2	1	0	0.178	6.73	1	1928-05-21	86	2014-10-20	129	#NULL!	61	#NULL!	#NULL!	#NULL!	#NULL!	3.2	185	25.8166	1844	28	143	4.3	1.83	38	11.9	6.81	#NULL!	0	1	1	0	0	0	0	0	0	0	3	1	0	0
37	1	3	1	2	2	4	4	2	2	1	0.349	6	1	1935-02-15	80	2014-10-27	123	#NULL!	63	#NULL!	#NULL!	#NULL!	#NULL!	1.33	181	18.2857	21436	9	140	6.8	5.47	36	11.4	6.52	#NULL!	1	0	0	0	0	0	0	1	1	0	3	1	0	0
38	1	2	0	1	1	1	2	1	1	1	0.1	5.08	1	1935-09-05	79	2014-11-03	115	#NULL!	97	122	63	92	199	1.19	231	25.0574	5218	49	128	5	1.41	39	13.1	8.51	7	0	0	0	0	1	0	0	2	0	1	3	1	0	0
39	1	4	1	4	2	4	5	3	2	0	0.197	5.16	1	1925-11-21	89	2014-11-03	115	#NULL!	61	#NULL!	#NULL!	#NULL!	#NULL!	0.81	226	26.6389	2307	45	142	4	1.07	35	10	5.66	5	0	1	0	0	0	0	0	0	0	0	3	1	0	0
40	1	2	1	2	1	2	3	2	2	0	0.115	3	1	1937-03-15	78	2014-11-10	133	#NULL!	56	#NULL!	#NULL!	#NULL!	#NULL!	1.21	167	23.939	3365	58	140	4.1	0.93	38	13.2	6.55	14	1	1	1	0	0	0	0	1	1	0	3	1	0	0
41	1	5	1	4	3	6	6	3	2	0	0.324	7.58	1	1929-03-12	86	2014-11-10	120	#NULL!	60	#NULL!	#NULL!	#NULL!	#NULL!	3.22	231	27.1809	7738	24	140	4.6	1.8	40	10.5	8.6	44	0	1	0	0	0	0	0	1	1	0	3	1	0	0
42	1	2	0	1	1	1	2	1	1	1	0.2	9.13	1	1941-12-03	73	2014-11-17	156	#NULL!	57	#NULL!	#NULL!	#NULL!	#NULL!	0.61	215	26.5731	17640	37	139	4.6	1.87	40	11.8	7.21	12	1	0	0	0	0	0	0	1	1	0	3	1	0	0
43	1	3	0	1	2	3	3	2	0	1	0.103	8.4	1	1932-07-16	82	2014-11-17	144	#NULL!	63	#NULL!	#NULL!	39	172	2.38	116	21.2245	8356	42	141	4.6	1.64	45	13.1	4.94	2	1	1	0	0	0	0	0	1	1	0	3	1	0	0
44	1	3	1	2	2	4	4	2	2	0	0.226	7.19	1	1941-12-08	73	2014-11-24	120	#NULL!	#NULL!	#NULL!	#NULL!	129	188	2.18	221	19.9573	8085	23	134	4.4	1.94	39	12.1	3.76	13	1	0	0	0	0	0	0	2	0	1	3	1	0	0
47	1	3	0	1	2	3	3	2	1	1	0.185	2.45	1	1943-03-05	72	2014-12-01	130	#NULL!	82	51	36	63	97	1.34	196	26.7949	#NULL!	11	139	4.3	4.92	35	10.7	8.05	#NULL!	1	0	0	0	0	0	0	1	1	0	3	1	0	0
48	1	3	1	2	2	4	4	2	2	0	0.208	4.22	1	1930-07-15	84	2014-12-08	#NULL!	#NULL!	73	#NULL!	#NULL!	54	124	2.12	222	22.3478	19076	67	137	4.1	0.73	35	10.8	10.68	110	0	1	1	0	0	0	0	2	0	1	3	1	0	0
49	1	3	0	1	2	3	3	2	1	0	0.122	3.79	1	1939-10-31	75	2014-12-08	134	#NULL!	84	66	52	77	130	1.49	165	24.2188	2225	66	140	4.6	0.85	50	11.5	6.68	3	1	0	0	0	0	0	1	2	0	1	3	1	0	1
50	1	3	0	1	2	3	3	2	0	1	0.114	3.92	0	1963-06-04	52	2014-12-15	111	#NULL!	70	#NULL!	37	79	142	1.18	249	30.0244	1303	44	138	4.5	1.6	44	13.6	8.87	2	1	0	0	0	0	0	0	2	0	1	3	1	0	1
51	1	4	1	4	2	4	5	3	2	0	0.165	14.78	1	1928-05-27	87	2014-12-15	130	#NULL!	54	#NULL!	#NULL!	80	182	0.15	225	20.5693	13843	20	138	4.5	2.3	41	12.4	9.15	11	0	1	1	0	0	0	0	2	0	1	4	1	1	0
52	1	3	1	2	2	4	4	2	2	0	0.145	1.84	1	1929-12-22	85	2014-12-19	123	#NULL!	#NULL!	94	46	66	148	2.25	133	20.5761	21198	61	138	4.4	0.93	39	11.4	4.58	15	0	1	1	0	0	0	0	1	1	0	3	1	0	0
54	1	3	1	2	2	4	4	2	2	1	0.405	5.7	1	1942-10-08	72	2014-12-29	120	#NULL!	62	#NULL!	#NULL!	93	118	1.81	240	23.8895	#NULL!	30	139	4.1	2.1	29	8.4	7	#NULL!	1	0	1	0	0	0	0	1	1	0	3	1	0	0
55	1	4	1	4	2	4	5	3	2	1	0.353	35.86	1	1942-08-17	72	2015-01-05	96	#NULL!	#NULL!	#NULL!	#NULL!	53	137	1.87	102	23.5898	12501	12	139	3.6	2.14	35	11.4	5.96	22	1	0	0	0	0	0	0	1	1	0	3	1	0	0
56	1	3	0	1	2	3	3	2	0	1	0.146	17.61	1	1931-01-05	84	2015-01-05	147	#NULL!	64	#NULL!	#NULL!	41	163	1.02	207	21.2031	13067	78	143	4.3	0.83	39	12.2	8.05	12	1	1	0	0	0	0	0	1	1	0	3	1	0	0
57	1	2	0	1	1	1	2	1	1	0	0.295	7.01	1	1942-05-08	73	2015-01-12	128	#NULL!	60	#NULL!	#NULL!	94	194	8.3	204	21.7778	12632	14	126	3.6	3.1	31	13.4	8.32	14	1	0	1	0	0	0	0	2	0	1	3	1	0	0
58	1	0	0	1	1	1	0	1	1	0	0.071	1.17	1	1942-03-02	73	2015-01-12	160	#NULL!	72	#NULL!	#NULL!	41	183	4.32	193	25.7117	403	92	141	3.7	0.66	46	12.1	5.25	2	0	0	0	0	1	0	0	1	1	0	3	1	0	0
59	1	1	0	1	1	1	1	1	0	1	0.107	2	0	1964-03-20	51	2015-01-19	107	#NULL!	65	#NULL!	#NULL!	#NULL!	#NULL!	1.92	153	28.4053	3850	65	139	4	1.17	46	13.8	5.28	4	1	0	0	0	0	0	0	1	1	0	2	0	0	0
60	1	6	1	4	3	6	7	3	2	1	0.235	8.11	1	1939-11-01	75	2015-01-26	123	#NULL!	90	#NULL!	#NULL!	38	113	0.9	123	27.3356	6422	27	138	4.5	2.07	38	10.8	6.49	18	1	0	0	0	0	0	0	1	1	0	3	1	0	1
61	1	6	0	3	3	5	6	3	1	1	0.242	6.81	1	1935-08-23	79	2015-01-28	120	#NULL!	80	#NULL!	#NULL!	60	137	7.32	178	24.6181	3119	69	137	4	0.98	40	9.8	2.86	6	1	0	0	0	0	1	0	1	1	0	3	1	0	0
62	1	2	0	1	1	1	2	1	0	0	0.108	3.22	1	1936-11-30	78	2015-02-02	133	#NULL!	85	#NULL!	#NULL!	35	184	0.15	308	25.2595	447	41	143	4.1	1.23	41	12.2	9.93	3	1	0	0	0	0	0	0	0	0	0	1	0	0	0
63	1	6	1	4	3	6	7	3	2	0	0.192	11.48	1	1926-05-17	89	2015-02-09	136	#NULL!	82	70	26	96	111	2.44	131	30.0433	3653	37	136	4.3	1.3	40	11.4	6.89	16	1	1	0	0	0	0	0	1	1	0	3	1	0	0
64	1	4	1	4	2	4	5	3	2	1	0.16	8.06	1	1929-06-12	86	2015-02-09	120	#NULL!	64	#NULL!	#NULL!	80	211	2.62	277	24.0741	12220	49	143	4.1	1.32	32	12.1	6.28	35	0	1	0	0	0	0	0	2	0	1	3	1	0	0
65	1	2	1	2	1	2	3	2	2	0	0.357	5.96	1	1941-02-17	74	2015-02-16	96	#NULL!	59	#NULL!	#NULL!	37	86	8.19	258	28.3266	17345	17	137	4.2	2.64	#NULL!	8.9	6.89	106	1	0	0	0	0	0	0	1	1	0	4	1	1	0
66	1	3	0	1	2	3	3	2	1	1	0.135	7.48	1	1938-09-10	77	2015-02-23	150	#NULL!	92	#NULL!	#NULL!	57	86	1.08	154	29.7521	6478	45	137	3.7	1.5	33	14.4	9.31	22	1	0	0	0	0	0	0	1	1	0	3	1	0	0
67	1	1	0	1	1	1	1	1	0	1	0.1	1.57	1	1928-03-12	87	2015-02-23	140	#NULL!	72	#NULL!	#NULL!	#NULL!	#NULL!	1.8	205	23.8754	99	96	134	4	0.77	42	13.2	6.45	2	0	1	0	0	0	0	0	0	0	0	2	0	0	0
68	1	5	0	3	3	5	5	3	1	0	0.184	6.48	1	1939-10-17	75	2015-03-02	120	#NULL!	62	#NULL!	#NULL!	#NULL!	#NULL!	5.02	163	17.9931	1660	32	141	3.9	1.58	40	11.8	5.16	4	1	0	1	0	0	0	0	1	1	0	3	1	0	0
69	1	2	1	2	1	2	3	2	2	0	0.192	3.15	1	1942-05-18	73	2015-03-02	110	#NULL!	82	65	49	64	124	1.49	114	29.1363	2055	#NULL!	142	3.2	#NULL!	42	11.8	4.73	16	1	0	0	0	1	0	0	1	1	0	3	1	0	0
70	1	5	0	3	3	5	5	3	1	1	0.135	6.02	1	1940-05-23	75	2015-03-09	100	#NULL!	70	79	34	62	123	0.67	185	24.3827	6703	54	141	4.9	1.3	#NULL!	12.3	7	#NULL!	1	0	0	0	0	0	1	1	1	0	3	1	0	0
71	1	2	1	2	1	2	3	2	2	1	0.151	6.48	1	1937-10-17	77	2015-03-09	#NULL!	#NULL!	79	76	57	128	153	2.25	144	27.1739	3220	#NULL!	140	4	#NULL!	41	13	10.31	4	1	0	0	0	0	0	0	1	1	0	3	1	0	0
72	1	4	0	3	2	3	4	2	0	1	0.088	5.08	1	1938-05-14	77	2015-03-16	123	#NULL!	60	#NULL!	#NULL!	#NULL!	#NULL!	0.4	166	29.6296	824	74	136	4.2	0.96	35	13	8.17	32	0	0	0	0	0	1	0	1	1	0	3	1	0	0
73	1	3	0	1	2	3	3	2	0	1	0.194	#NULL!	1	1945-08-18	70	2015-03-09	110	#NULL!	70	74	49	62	133	0.96	178	23.9395	6331	45	138	4.1	1.41	26	8.1	4.44	137	1	0	0	0	0	0	0	1	1	0	3	1	0	0
74	1	1	1	2	1	2	2	1	2	0	0.071	2.19	0	1961-12-25	53	2015-03-17	140	#NULL!	95	164	41	314	253	2.16	269	39.3021	280	64	139	3.3	0.94	41	13.2	6.23	3	1	0	0	0	0	0	0	2	0	1	3	1	0	0
75	1	3	0	1	2	3	3	2	1	0	0.113	5.31	1	1946-02-28	69	2015-03-23	#NULL!	#NULL!	56	123	33	217	189	8.64	186	27.1809	1727	40	141	4.1	1.39	45	11.9	10.06	7	1	0	0	0	0	0	0	1	1	0	3	1	0	0
76	1	5	1	4	3	6	6	3	2	1	0.488	7.04	1	1937-11-01	77	2015-03-25	90	#NULL!	90	102	49	92	165	3.09	246	22.448	9775	9	136	3.5	5.83	37	10.8	5.92	39	1	0	0	0	0	0	0	1	1	0	3	1	0	0
77	1	4	0	3	2	3	4	2	0	1	0.241	10.82	1	1936-12-11	78	2015-03-30	108	#NULL!	76	65	36	73	112	1.61	129	25.9259	6499	33	137	3.8	1.85	43	12.9	7.58	5	1	0	0	0	0	0	0	1	1	0	2	0	0	0
78	1	5	0	3	3	5	5	3	0	1	0.139	5.98	1	1934-04-29	81	2015-03-30	112	#NULL!	76	57	31	193	118	0.83	174	25.565	5820	32	140	4.2	1.97	41	11.8	6.3	10	0	1	0	0	0	1	0	1	1	0	2	0	0	0
79	1	3	0	1	2	3	3	2	1	1	0.134	3.28	1	1934-06-03	81	2015-04-06	120	#NULL!	64	75	14	248	122	8.22	558	21.3839	8323	39	141	4.7	1.65	44	11.7	23.64	#NULL!	1	1	0	0	0	1	0	2	0	1	3	1	0	0
80	1	3	0	1	2	3	3	2	1	1	0.16	2.45	1	1936-06-24	79	2015-04-06	136	#NULL!	72	97	40	67	147	1.54	164	27.3833	4857	77	141	4.2	0.94	32	9.8	3.44	#NULL!	0	0	0	0	1	0	0	2	0	1	2	0	0	0
81	1	3	0	1	2	3	3	2	1	1	0.072	1.91	1	1937-03-24	78	2015-04-13	139	#NULL!	74	#NULL!	#NULL!	#NULL!	#NULL!	1.48	104	25.6489	1928	56	143	4.5	1.22	39	14.5	6.36	9	0	0	0	0	0	0	1	0	0	0	3	1	0	0
82	1	2	1	2	1	2	3	2	2	0	0.105	2.1	1	1943-04-20	72	2015-04-13	149	#NULL!	60	180	54	107	250	0.34	230	31.2452	1441	67	138	4.3	0.87	38	11.9	6.7	10	1	0	0	0	0	0	0	2	0	1	3	1	0	0
83	1	4	0	3	2	3	4	2	1	0	0.159	6.3	1	1924-04-04	91	2015-04-20	133	#NULL!	70	#NULL!	#NULL!	#NULL!	#NULL!	#NULL!	228	17.7778	18285	38	135	4	1.25	#NULL!	11	6.87	87	0	1	0	0	0	0	0	1	1	0	3	1	0	0
84	1	2	0	1	1	1	2	1	1	1	0.111	3.85	1	1944-01-14	71	2015-04-20	94	#NULL!	#NULL!	104	49	166	49	1.85	204	24.5156	4318	49	140	4	1.35	42	14.9	7.74	6	1	0	0	0	0	0	1	2	0	1	2	0	0	0
85	1	5	0	3	3	5	5	3	1	1	0.286	6.04	1	1946-11-21	68	2015-04-20	115	#NULL!	85	65	37	131	122	0.92	142	28.0102	18974	23	140	4.1	2.75	38	11.1	6.85	16	1	0	0	0	0	0	0	1	1	0	3	1	0	0
86	1	3	0	1	2	3	3	2	0	1	0.149	3.04	1	1930-06-28	85	2015-04-27	#NULL!	#NULL!	#NULL!	67	29	156	120	2.06	129	30.9245	2393	40	142	4.7	1.59	#NULL!	12.7	4.96	5	1	1	0	0	0	0	0	2	0	1	3	1	0	0
87	1	2	0	1	1	1	2	1	1	1	0.151	3.35	1	1942-07-05	73	2015-04-27	100	#NULL!	76	82	47	71	140	3.92	103	24.2123	3977	51	133	4.9	1.37	#NULL!	15	5.66	#NULL!	1	0	0	0	0	0	0	2	0	1	3	1	0	0
88	1	4	0	3	2	3	4	2	1	0	0.119	3.11	1	1948-09-13	67	2015-04-27	110	#NULL!	#NULL!	#NULL!	#NULL!	88	120	0.16	366	32.0461	1468	28	135	4.8	1.68	39	10.8	13.2	16	0	0	0	0	0	1	0	1	1	0	2	0	0	0
89	1	4	0	3	2	3	4	2	1	1	0.158	13.5	1	1949-03-14	66	2015-05-04	107	#NULL!	#NULL!	37	31	106	84	2.36	257	31.5617	2476	45	137	3	1.56	45	14	7.51	5	1	0	0	0	0	0	0	1	1	0	3	1	0	0
90	1	3	0	1	2	3	3	2	0	0	0.301	10.38	1	1927-02-24	88	2015-05-04	100	#NULL!	60	107	44	98	179	0.56	171	18.3594	29123	29	138	4.2	1.73	28	12.9	5.51	21	1	1	0	0	0	0	0	1	1	0	3	1	0	0
91	1	1	0	1	1	1	1	1	1	0	0.072	1.84	1	1930-07-12	85	2015-05-11	144	#NULL!	#NULL!	#NULL!	#NULL!	63	171	0.74	308	21.6128	113	88	136	4.1	0.69	41	13.2	7.38	2	0	1	0	0	0	0	0	0	0	0	2	0	0	0
92	1	5	1	4	3	6	6	3	2	1	0.542	8.77	1	1947-01-24	68	2015-05-11	#NULL!	#NULL!	#NULL!	145	30	133	195	2.36	267	24.5351	8690	20	130	5.4	2.87	43	12.5	8.26	19	1	1	0	0	0	0	0	1	1	0	3	1	0	0
95	1	3	0	1	2	3	3	2	0	1	0.083	2.59	1	1934-06-12	81	2015-05-18	140	#NULL!	#NULL!	145	44	118	207	0.86	148	23.5036	1578	57	141	4	1.23	41	15.6	6.24	5	0	0	1	0	0	0	1	2	0	1	3	1	0	0
96	1	3	0	1	2	3	3	2	0	1	0.084	9.78	1	1929-10-24	86	2015-05-22	150	#NULL!	#NULL!	#NULL!	#NULL!	#NULL!	#NULL!	0.63	279	22.7732	#NULL!	45	138	4.6	1.56	38	13.6	12	8	1	1	0	0	0	0	0	2	0	1	3	1	0	0
97	1	1	0	1	1	1	1	1	0	1	0.075	2.47	0	1953-08-10	62	2015-05-22	#NULL!	#NULL!	#NULL!	#NULL!	#NULL!	#NULL!	#NULL!	1.78	206	30.1162	#NULL!	76	139	4.3	1	41	13.9	8.87	11	1	0	0	0	0	0	0	2	0	1	3	1	0	0
98	1	1	0	1	1	1	1	1	0	0	0.074	1.36	1	1947-10-30	68	2015-06-01	160	#NULL!	#NULL!	#NULL!	#NULL!	#NULL!	#NULL!	0.27	229	24.5243	1908	55	144	4.2	1.04	44	13.1	8.03	8	1	0	0	0	1	0	1	1	1	0	3	1	0	0
101	1	3	0	1	2	3	3	2	0	1	0.145	4.87	1	1933-01-08	82	2015-06-08	116	#NULL!	#NULL!	#NULL!	#NULL!	#NULL!	#NULL!	0.97	220	28.578	544	49	141	4.1	1.37	42	13.1	6.4	4	0	1	0	0	0	0	0	0	0	0	3	1	0	0
102	1	4	0	3	2	3	4	2	0	1	0.097	3.08	1	1930-07-10	85	2015-06-08	#NULL!	#NULL!	#NULL!	#NULL!	#NULL!	#NULL!	#NULL!	1.27	90	22.0932	1412	40	139	4.7	1.54	39	11.4	6.85	3	0	1	0	0	0	0	0	0	0	0	3	1	0	0
103	1	5	1	4	3	6	6	3	2	1	0.497	12.4	1	1932-05-23	83	2015-06-15	#NULL!	#NULL!	76	57	42	58	72	0.13	304	24.5779	21220	22	142	3.1	2.44	21	8.9	9.87	22	1	1	0	0	0	0	0	1	1	0	3	1	0	1
104	1	2	0	1	1	1	2	1	1	1	0.079	1.85	1	1937-08-31	78	2015-06-22	#NULL!	#NULL!	76	101	38	153	38	1.98	120	23.6713	1437	98	136	4.1	0.75	36	14.7	10.21	38	1	0	0	0	0	0	0	1	1	0	3	1	0	0
106	1	2	0	1	1	1	2	1	0	0	0.1	4.55	1	1930-05-14	85	2015-06-29	#NULL!	#NULL!	#NULL!	#NULL!	#NULL!	39	157	1.74	230	24.4646	2237	66	138	4.2	0.85	42	11.9	6.12	8	1	1	1	0	0	0	0	0	0	0	3	1	0	1
109	1	5	1	4	3	6	6	3	2	1	0.638	10.21	1	1940-02-10	75	2015-06-30	#NULL!	#NULL!	#NULL!	99	28	72	147	1.05	145	#NULL!	6007	23	131	3.3	2.63	#NULL!	14.3	10.89	28	1	1	1	0	0	0	0	1	1	0	4	1	1	0
110	1	4	1	4	2	4	5	3	2	1	0.157	7.1	1	1930-06-30	85	2015-07-01	97	#NULL!	#NULL!	#NULL!	#NULL!	#NULL!	#NULL!	2.04	126	23.5898	2523	42	140	3.2	1.51	#NULL!	12.3	5.62	9	0	1	0	0	0	0	0	1	1	0	3	1	0	0
111	1	3	0	1	2	3	3	2	1	0	0.083	4.27	1	1933-05-08	82	2015-07-06	139	#NULL!	#NULL!	#NULL!	#NULL!	46	163	1.51	173	31.6263	524	31	143	3.9	1.58	44	11.4	5.06	4	1	1	0	0	0	0	0	1	1	0	3	1	0	0
112	1	3	1	2	2	4	4	2	2	0	0.065	2.3	1	1936-05-02	79	2015-07-13	110	#NULL!	#NULL!	#NULL!	74	93	169	0.73	198	21.2874	494	73	142	4.4	0.78	#NULL!	12.5	7.49	6	0	0	0	1	0	0	0	0	0	0	4	1	1	0
113	1	1	0	1	1	1	1	1	1	1	0.136	2.87	0	1961-06-06	54	2015-07-13	100	#NULL!	#NULL!	#NULL!	#NULL!	#NULL!	#NULL!	4.41	208	31.2461	2372	87	131	3.8	0.98	#NULL!	14.6	12.96	44	1	0	0	0	0	0	0	2	0	1	3	1	0	0
115	1	2	1	2	1	2	3	2	2	0	0.105	2.95	1	1927-06-14	88	2015-07-20	134	#NULL!	90	#NULL!	#NULL!	#NULL!	#NULL!	1.7	149	25.2493	1985	56	143	3.7	0.92	39	15.3	4.97	6	0	1	0	0	1	0	0	0	0	0	3	1	0	0
116	1	6	0	3	3	5	6	3	1	1	0.193	12.82	1	1931-05-20	84	2015-07-20	#NULL!	#NULL!	#NULL!	#NULL!	#NULL!	#NULL!	#NULL!	1.48	174	#NULL!	3303	34	139	4.9	1.79	40	10.8	8.69	5	1	1	0	0	0	0	0	1	1	0	3	1	0	0
117	1	3	0	1	2	3	3	2	1	0	0.262	4.13	1	1927-12-27	88	2015-07-27	134	#NULL!	90	146	35	155	205	1.66	165	20.7157	5486	38	136	4	1.26	45	12.1	5.24	8	0	1	1	0	0	0	0	0	0	0	3	1	0	0
118	1	4	0	3	2	3	4	2	1	1	0.141	1.94	1	1927-09-13	88	2015-07-27	#NULL!	#NULL!	#NULL!	96	62	52	166	2.26	251	19.7239	2614	50	140	4.7	1.29	44	11	6.64	9	0	1	0	0	0	0	0	0	0	0	3	1	0	0
119	1	1	0	1	1	1	1	1	1	1	0.099	2.52	1	1947-01-30	69	2015-08-03	106	#NULL!	80	92	46	134	159	#NULL!	259	26.1962	1194	61	137	4.5	1.22	45	13.6	8.11	#NULL!	1	0	0	0	0	0	0	1	1	0	3	1	0	0
120	1	2	0	1	1	1	2	1	1	1	0.131	2.02	0	1958-06-05	57	2015-08-03	141	#NULL!	64	77	29	354	160	1.29	193	28.3675	1831	55	137	4.2	1.41	44	16.8	9.41	3	1	0	0	0	0	0	0	2	0	1	3	1	0	0
121	1	1	0	1	1	1	1	1	1	0	0.066	1.32	1	1939-02-26	77	2015-08-10	132	#NULL!	66	164	72	111	253	0.86	239	19.9219	1482	87	142	4.4	0.67	42	14.9	7.13	8	0	0	0	0	1	0	0	2	0	1	3	1	0	0
122	1	1	0	1	1	1	1	1	1	1	0.085	2.02	0	1961-12-14	54	2015-08-17	110	#NULL!	60	#NULL!	#NULL!	150	194	6.46	128	25.6055	2143	60	140	3.7	1.26	41	16	5.36	5	1	0	0	0	0	0	0	2	0	1	3	1	0	0
123	1	1	0	1	1	1	1	1	1	0	0.085	1.94	1	1927-12-18	88	2015-08-17	141	#NULL!	94	#NULL!	#NULL!	102	246	1.44	84	24.4444	209	82	141	3.7	0.6	43	13	6.58	3	0	1	0	0	0	0	0	2	0	1	3	1	0	0
124	1	3	0	1	2	3	3	2	1	1	0.354	4.43	1	1941-01-15	75	2015-08-17	111	#NULL!	45	75	47	91	136	0.64	163	24.9135	1813	76	143	4	6.98	31	13.1	5.27	#NULL!	1	0	0	0	0	0	0	1	1	0	3	1	0	1
125	1	3	0	1	2	3	3	2	0	1	0.127	6.72	1	1927-12-04	88	2015-08-24	143	#NULL!	76	82	51	101	149	0.76	240	18.4992	2768	41	143	3.6	1.52	35	10.9	7.55	6	0	1	0	0	0	1	0	1	1	0	3	1	0	0
126	1	2	0	1	1	1	2	1	1	1	0.094	2.06	1	1936-12-18	79	2015-08-24	110	#NULL!	88	25	72	85	160	1.65	125	22.4088	4964	53	141	3.9	1.28	46	13.3	4.43	2	1	0	0	0	0	0	0	1	1	0	3	1	0	0
127	1	5	0	3	3	5	5	3	0	0	0.423	7.09	1	1932-10-22	83	2015-08-30	86	#NULL!	84	#NULL!	#NULL!	102	165	1.99	153	22.5781	2225	41	136	4.5	1.23	37	9.4	3.95	#NULL!	0	1	0	0	0	0	0	2	0	1	3	1	0	0
128	1	3	0	1	2	3	3	2	0	1	0.186	8.49	1	1928-03-20	88	2015-08-31	109	#NULL!	72	#NULL!	#NULL!	#NULL!	#NULL!	1.02	206	30.1038	1366	31	141	3.9	1.9	45	13.3	8.85	9	1	1	0	0	0	0	0	1	1	0	3	1	0	0
129	1	2	1	2	1	2	3	2	2	0	0.082	4.81	1	1927-12-30	88	2015-09-01	136	#NULL!	70	#NULL!	#NULL!	74	120	1.35	172	18.4265	665	70	145	4.2	0.77	40	13.1	1.19	22	1	1	0	0	0	0	0	2	0	1	4	1	1	0
130	1	1	0	1	1	1	1	1	1	0	0.08	2.98	0	1955-05-04	60	2015-09-09	110	#NULL!	72	#NULL!	#NULL!	74	127	1.27	222	23.0384	2097	59	128	4.1	1.1	44	15	6.12	4	1	0	0	0	0	0	0	1	1	0	3	1	0	0
131	1	3	0	1	2	3	3	2	1	0	0.185	8.24	1	1933-08-01	82	2015-09-09	124	#NULL!	72	61	64	92	139	0.57	181	26.8977	2871	54	137	4.2	0.98	43	11.2	5.97	7	1	1	0	0	0	0	0	1	1	0	3	1	0	0
132	1	4	0	3	2	3	4	2	1	1	0.433	4.14	0	1950-05-20	65	2015-09-14	109	#NULL!	70	#NULL!	#NULL!	#NULL!	#NULL!	6.57	274	24.9896	1415	15	138	3	3.5	42	14.4	15.47	47	0	0	0	0	0	0	0	1	1	0	3	1	0	0
133	1	5	0	3	3	5	5	3	1	0	0.082	6.99	1	1936-08-01	79	2015-09-17	140	#NULL!	77	#NULL!	#NULL!	#NULL!	#NULL!	1.52	209	42.1656	969	52	140	3.9	1.03	34	11.1	5.8	6	1	0	0	0	0	0	0	0	0	0	3	1	0	0
134	1	3	0	1	2	3	3	2	1	0	0.062	3.56	1	1939-06-20	76	2015-09-21	190	#NULL!	77	240	60	269	341	0.83	274	22.7732	1239	46	141	3.6	1.15	40	12.5	6.63	5	1	0	0	0	0	0	0	0	0	0	2	0	0	0
135	1	3	0	1	2	3	3	2	0	1	0.352	2.81	0	1960-01-01	56	2015-09-21	110	#NULL!	62	65	43	182	136	2.68	132	35.5114	18910	11	136	4.6	5.42	28	10.2	5.76	#NULL!	1	0	0	0	0	0	0	2	0	1	3	1	0	0
136	1	2	0	1	1	1	2	1	1	1	0.104	2.19	1	1941-08-13	74	2015-09-28	120	#NULL!	87	148	47	217	47	2.69	123	28.4082	4019	57	137	4.2	1.24	45	15.8	6.56	10	1	0	0	0	0	0	0	2	0	1	3	1	0	0
137	1	6	0	3	3	5	6	3	1	1	0.098	12.44	1	1937-11-26	78	2015-09-28	170	#NULL!	81	76	45	190	150	1.5	160	23.4568	3691	42	140	4.4	1.58	41	12.6	8.01	9	1	0	0	0	0	0	0	2	0	1	2	0	0	0
138	1	2	0	1	1	1	2	1	1	1	0.082	4.56	1	1942-12-05	73	2015-10-03	140	#NULL!	46	65	83	67	158	14.53	279	26.5432	1965	63	142	3.7	1.16	33	11.9	11.24	115	1	0	0	0	0	0	0	2	0	1	3	1	0	0
139	1	5	1	4	3	6	6	3	2	0	0.273	9.21	1	1939-10-12	76	2015-10-05	95	#NULL!	71	70	55	68	135	1.01	261	16.8242	6390	31	133	3.5	1.62	37	9.7	5.6	8	1	0	1	1	0	0	0	2	0	1	3	1	0	0
140	1	4	0	3	2	3	4	2	1	0	0.128	14.32	1	1937-01-30	79	2015-10-12	125	#NULL!	66	53	97	98	165	3.13	254	28.3737	3149	41	139	5.4	1.27	46	11.7	8.58	#NULL!	1	0	0	0	0	0	0	2	0	1	3	1	0	0
141	1	2	0	1	1	1	2	1	1	1	0.122	13.65	1	1939-06-22	76	2015-10-19	107	#NULL!	75	87	47	97	149	3.04	272	21.9671	1229	63	133	3.9	1.12	42	9.9	5.65	6	0	0	0	1	0	0	0	2	0	1	4	1	1	0
142	1	3	0	1	2	3	3	2	0	1	0.184	20.91	1	1946-02-05	70	2015-10-19	107	#NULL!	70	52	52	64	115	#NULL!	133	21.6333	1583	65	134	4.4	1.14	42	9.8	6.09	2	1	0	0	0	0	0	0	1	1	0	3	1	0	0
143	1	4	0	3	2	3	4	2	0	1	0.155	10.88	1	1940-03-15	76	2015-10-26	113	#NULL!	78	#NULL!	#NULL!	90	160	3.03	255	24.0238	3084	85	137	3.9	0.85	36	12.1	14.35	3	1	0	0	0	0	0	0	1	1	0	2	0	0	0
144	1	2	0	1	1	1	2	1	1	1	0.078	1.1	0	1957-07-12	58	2015-10-28	133	#NULL!	55	84	37	306	168	1.28	239	30.3461	422	83	133	5.3	0.98	46	14.6	6.94	2	1	0	0	0	0	0	0	1	1	0	3	1	0	0
145	1	4	0	3	2	3	4	2	1	1	0.17	5.79	0	1965-11-01	50	2015-11-02	100	#NULL!	71	#NULL!	#NULL!	#NULL!	#NULL!	1.2	332	31.9559	5691	42	133	4.2	1.83	48	11.4	8.34	#NULL!	1	0	0	0	0	0	0	1	1	0	2	0	0	0
146	1	2	0	1	1	1	2	1	0	1	0.096	2.06	1	1936-12-10	79	2015-11-02	120	#NULL!	78	58	36	157	118	#NULL!	215	45.7089	1218	56	142	3.5	1.22	32	14.2	7.78	4	1	0	0	0	0	0	0	1	1	0	2	0	0	0
147	1	4	0	3	2	3	4	2	1	1	0.09	7.78	1	1937-03-05	79	2015-11-09	116	#NULL!	86	80	40	71	131	0.67	197	26.8274	3471	44	142	3.6	1.49	43	12.4	7.4	13	1	0	0	0	0	0	0	2	0	1	3	1	0	0
148	1	2	0	1	1	1	2	1	0	1	0.093	6.06	1	1935-05-27	81	2015-11-16	170	#NULL!	74	101	57	155	182	4.73	151	24.6914	1965	40	142	3.9	1.59	45	14.8	6.95	5	1	1	0	0	0	0	0	2	0	1	3	1	0	0
149	1	4	0	3	2	3	4	2	0	1	0.148	9.66	1	1929-11-03	86	2015-11-16	180	#NULL!	96	107	66	87	186	0.9	266	21.2245	29109	27	140	4	2.16	#NULL!	11.7	6.85	#NULL!	1	1	0	0	0	0	0	1	1	0	3	1	0	0
150	1	4	1	4	2	4	5	3	2	1	0.145	5.16	1	1928-10-04	87	2015-11-23	100	#NULL!	67	#NULL!	#NULL!	104	155	1.12	211	27.3356	729	37	142	4.1	1.64	30	12.3	5.17	5	1	1	0	0	0	0	0	1	1	0	4	1	1	0
151	1	5	0	3	3	5	5	3	1	0	0.225	9.59	1	1931-03-30	85	2015-11-23	137	#NULL!	78	176	40	181	244	1.3	215	23.4375	7423	42	139	4.1	1.2	40	10.7	6.92	11	1	1	1	0	0	0	0	2	0	1	3	1	0	0
152	1	3	1	2	2	4	4	2	2	0	0.423	22.58	1	1930-05-08	86	2015-11-30	100	#NULL!	83	106	20	113	143	0.38	186	31.2026	9466	31	132	3.6	1.51	37	12.4	4.42	11	1	1	1	0	0	0	0	2	0	1	3	1	0	0
153	1	3	0	1	2	3	3	2	1	0	0.15	3.22	1	1937-02-05	79	2015-11-30	130	#NULL!	51	141	51	144	214	0.44	132	33.5938	2549	22	145	3.7	2.13	43	12.3	4.76	4	0	0	1	0	1	0	0	2	0	1	3	1	0	0
154	1	3	1	2	2	4	4	2	2	1	0.094	1.96	1	1940-04-20	76	2015-12-07	130	#NULL!	71	108	34	186	171	0.63	309	30.9304	1759	49	139	3.4	1.39	46	13.8	7.72	5	1	0	0	0	0	0	1	2	0	1	2	0	0	0
155	1	4	0	3	2	3	4	2	1	0	0.083	8.08	1	1934-11-14	81	2015-12-07	155	#NULL!	71	#NULL!	#NULL!	154	214	1.33	218	20.0692	1812	42	136	4.2	1.21	43	12.3	7.21	3	1	1	0	0	0	0	0	2	0	1	3	1	0	0
156	1	3	0	1	2	3	3	2	1	0	0.072	1.28	1	1940-06-09	76	2015-12-14	140	#NULL!	71	170	113	80	295	1.69	292	28.0843	274	87	127	5.9	0.65	41	11.7	7.21	#NULL!	0	0	0	0	1	0	0	2	0	1	3	1	0	0
157	1	2	0	1	1	1	2	1	0	0	0.056	5.03	1	1927-07-27	88	2015-12-14	130	#NULL!	63	140	105	71	256	0.23	243	22.6562	654	44	142	4.5	1.12	42	12.7	6.53	4	1	1	0	0	0	0	0	2	0	1	3	1	0	0
158	1	4	1	4	2	4	5	3	2	0	0.151	2.82	1	1924-10-27	91	2015-01-04	140	#NULL!	66	109	87	81	208	0.87	236	30.4438	3302	45	139	4.1	1.08	45	13.5	10.65	4	1	0	1	0	0	0	0	2	0	1	3	1	0	0
159	1	2	1	2	1	2	3	2	2	0	0.158	3.22	1	1937-02-13	79	2015-01-04	140	#NULL!	70	103	65	81	180	3.51	138	28.6048	19565	59	139	4.1	0.93	39	14	5.18	16	0	0	0	0	1	0	0	2	0	1	3	1	0	0
160	1	4	0	3	2	3	4	2	1	0	0.099	3.7	1	1932-05-06	84	2015-01-11	145	#NULL!	68	102	63	150	188	0.21	176	22.7694	5942	33	142	4.7	1.47	33	10.3	7.47	12	1	0	0	0	0	0	0	2	0	1	2	0	0	0
161	1	1	0	1	1	1	1	1	0	1	0.09	2.12	1	1936-02-17	80	2016-01-11	128	#NULL!	86	#NULL!	#NULL!	#NULL!	#NULL!	0.55	227	23.7654	1798	66	142	4.3	0.9	36	13.1	11.46	3	1	0	0	0	0	0	0	2	0	1	2	0	0	0
162	1	0	0	1	1	1	0	1	1	0	0.067	2.82	1	1943-07-01	73	2016-01-18	174	#NULL!	76	64	41	139	126	0.06	198	28.2828	1323	73	140	3.8	0.81	42	12.3	6.62	8	1	0	0	0	0	0	0	2	0	1	3	1	0	0
163	1	4	1	4	2	4	5	3	2	1	0.223	8.09	1	1936-07-17	80	2016-01-18	127	#NULL!	90	114	34	127	168	#NULL!	165	29.5858	3056	40	138	4.5	1.61	40	13.2	8.74	13	1	1	0	0	0	0	0	2	0	1	3	1	0	0
164	1	2	1	2	1	2	3	2	2	0	0.073	2.87	1	1928-08-02	88	2016-01-25	130	#NULL!	75	120	77	53	205	1.87	190	19.8141	169	79	141	3.9	0.69	39	11.3	5.95	3	1	1	0	0	0	0	0	2	0	1	2	0	0	0
165	1	3	0	1	2	3	3	2	1	0	0.113	5.15	1	1929-10-08	86	2016-01-25	170	#NULL!	98	152	52	292	249	1.73	229	26.6728	3293	32	142	5.3	1.49	44	13.6	8.91	5	1	1	0	0	0	0	0	1	1	0	2	0	0	0
166	1	5	0	3	3	5	5	3	0	1	0.192	5.53	1	1936-09-08	79	2016-02-01	125	#NULL!	65	#NULL!	#NULL!	110	170	0.09	182	20.7157	5505	55	140	4.5	1.23	34	9.2	7.6	10	1	0	0	0	0	0	0	1	1	0	2	0	0	0
167	1	4	1	4	2	4	5	3	2	0	0.314	14.49	1	1926-02-19	90	2016-02-01	113	#NULL!	80	80	48	151	151	2.26	381	19.7777	10186	17	135	5.2	2.44	40	12.5	11.46	10	1	1	0	0	0	0	0	1	1	0	4	1	1	0
168	1	6	1	4	3	6	7	3	2	1	0.437	24.39	1	1932-01-17	84	2016-02-03	86	#NULL!	77	#NULL!	#NULL!	#NULL!	#NULL!	5.93	154	28.5633	14276	21	142	5.2	2.62	28	9.9	7.95	51	1	0	0	1	0	0	0	1	1	0	4	1	1	0
169	1	2	0	1	1	1	2	1	1	0	0.175	4.16	1	1945-06-01	71	2016-02-05	115	#NULL!	97	97	63	128	180	2.1	203	36.9608	6621	23	141	4.3	2.11	45	12.5	10.31	8	1	0	0	0	0	0	0	2	0	1	3	1	0	0
170	1	3	0	1	2	3	3	2	1	1	0.076	2.37	1	1932-03-07	84	2016-02-05	134	#NULL!	89	56	50	90	120	1.26	103	28.7197	1350	62	141	4.3	1.1	40	12.1	5.85	13	1	1	0	0	0	0	0	2	0	1	3	1	0	0
171	1	5	1	4	3	6	6	3	2	1	0.477	16.95	1	1936-10-21	79	2016-02-10	106	#NULL!	96	59	43	73	113	1.74	166	22.7204	5247	25	136	4.4	2.38	30	7.6	5.46	#NULL!	1	1	0	1	0	0	0	1	1	0	4	1	1	0
172	1	2	0	1	1	1	2	1	0	1	0.062	2.07	1	1932-12-03	83	2016-02-15	130	#NULL!	93	68	56	48	131	1.56	141	22.6757	834	77	137	4.3	0.92	42	14.2	6.28	13	1	1	0	0	0	0	0	2	0	1	3	1	0	0
173	1	3	0	1	2	3	3	2	1	1	0.086	10.37	1	1940-03-16	76	2016-02-15	120	#NULL!	78	70	58	55	136	2.14	207	21.7161	4549	48	137	4.1	1.43	40	11.3	5.76	29	0	0	0	1	0	0	1	1	1	0	3	1	0	0
174	1	2	1	2	1	2	3	2	2	0	0.08	2.43	1	1935-01-08	81	2016-02-22	176	#NULL!	90	#NULL!	#NULL!	#NULL!	#NULL!	1.62	293	29.6665	1569	49	142	3.9	1.07	49	13.2	7.9	9	1	1	0	0	0	0	0	2	0	1	3	1	0	0
175	1	0	0	1	1	1	0	1	0	0	0.069	1.61	1	1942-05-07	74	2016-02-22	180	#NULL!	78	95	64	161	184	1.25	271	24.7768	266	65	143	3.9	0.88	40	13.5	6.52	3	1	0	0	0	0	0	1	2	0	1	3	1	0	0
176	1	3	1	2	2	4	4	2	2	0	0.14	#NULL!	1	1935-07-02	81	2016-02-24	123	#NULL!	95	103	46	80	161	2.69	222	26.2985	6621	38	136	4.1	1.31	35	13.4	7.58	12	1	1	0	0	0	0	0	2	0	1	3	1	0	0
177	1	4	0	3	2	3	4	2	0	1	0.112	5.37	1	1939-05-01	77	2016-02-29	157	#NULL!	90	91	60	99	166	2.06	126	24.9307	1510	40	139	4.1	1.64	43	12.5	6.25	12	1	0	0	0	0	0	0	1	1	0	3	1	0	0
178	1	2	0	1	1	1	2	1	0	1	0.102	2.3	1	1933-12-17	82	2016-02-29	123	#NULL!	56	53	60	58	122	2.47	165	23.5479	761	75	140	4.2	0.94	38	10.3	4.32	19	1	1	0	0	0	0	0	2	0	1	3	1	0	0
179	1	5	0	3	3	5	5	3	0	1	0.11	13.68	1	1934-10-20	81	2016-03-08	149	#NULL!	70	#NULL!	#NULL!	#NULL!	#NULL!	0.43	244	20.7612	3510	35	141	4.7	1.76	44	11.5	7.21	4	1	1	0	0	0	0	0	1	1	0	3	1	0	0
180	1	5	1	4	3	6	6	3	2	1	0.135	14.65	1	1947-01-13	69	2016-03-08	130	#NULL!	70	#NULL!	#NULL!	62	102	4.09	137	26.4236	2871	44	133	3.9	1.58	36	10.7	8.4	32	1	0	0	0	0	0	0	1	1	0	3	1	0	0
181	1	3	0	1	2	3	3	2	0	1	0.267	17.84	1	1948-05-16	68	2016-03-15	93	#NULL!	72	#NULL!	#NULL!	#NULL!	#NULL!	3.22	103	20.898	9183	41	137	5.2	1.7	37	14.9	7.27	49	1	0	0	0	0	0	0	1	1	0	3	1	0	0
182	1	3	0	1	2	3	3	2	0	1	0.082	1.13	1	1949-06-28	67	2016-03-15	140	#NULL!	73	#NULL!	#NULL!	#NULL!	#NULL!	3.56	286	24.1115	1461	86	135	4.2	0.92	39	10.6	11.45	23	1	0	0	0	0	0	0	2	0	1	3	1	0	0
183	1	3	0	1	2	3	3	2	0	1	0.209	3.69	1	1931-03-12	85	2016-03-28	129	#NULL!	84	#NULL!	#NULL!	56	133	1.16	197	32.5085	2485	23	141	4.1	2.49	44	12	6.95	#NULL!	1	1	0	0	0	0	0	2	0	1	3	1	0	0
184	1	3	0	1	2	3	3	2	1	0	0.092	2.64	1	1932-01-30	84	2016-04-01	127	#NULL!	78	92	74	77	178	0.9	465	23.7007	877	82	135	6.9	0.65	33	10.8	8.16	38	1	1	0	0	0	0	0	2	0	1	3	1	0	0
185	1	4	0	3	2	3	4	2	0	0	0.143	#NULL!	0	1954-04-27	62	2016-04-01	140	#NULL!	80	170	55	195	255	2.56	290	20.0617	23314	37	138	4.5	1.51	35	11.4	6.61	11	1	0	0	0	0	0	0	0	0	0	3	1	0	0
186	1	4	0	3	2	3	4	2	1	1	0.336	5.15	1	1931-06-28	85	2016-04-07	125	#NULL!	79	#NULL!	#NULL!	#NULL!	#NULL!	2.65	122	23.5102	19300	31	151	3.6	1.91	31	10.9	9.7	11	1	0	0	0	0	0	0	1	1	0	3	1	0	0
187	1	2	0	1	1	1	2	1	0	1	0.113	12.43	1	1941-06-26	75	2016-04-12	104	#NULL!	70	75	80	94	169	0.35	138	28.0816	2181	32	137	4.1	1.98	41	13.1	7.2	9	1	0	0	0	0	0	1	1	1	0	2	0	0	0
188	1	3	1	2	2	4	4	2	2	0	0.212	5.84	1	1934-05-19	82	2016-04-12	103	#NULL!	140	#NULL!	#NULL!	#NULL!	#NULL!	8.57	260	22.8928	4406	48	143	4.5	1.09	41	12.7	6.3	12	1	1	0	0	0	0	0	1	1	0	4	1	1	0
189	1	4	0	3	2	3	4	2	1	1	0.462	5.97	0	1960-11-22	55	2016-04-14	90	#NULL!	90	85	41	79	138	2.38	251	33.2408	6054	41	131	4.3	1.8	28	9.3	3.99	19	1	0	0	0	0	0	0	1	1	0	3	1	0	0
190	1	2	0	1	1	1	2	1	0	1	0.06	1.55	1	1936-09-26	80	2016-04-18	198	#NULL!	76	#NULL!	#NULL!	60	89	2.14	151	28.0277	645	58	135	4.6	1.19	43	14.7	6.74	8	1	1	0	0	0	0	0	2	0	1	2	0	0	0
191	1	2	0	1	1	1	2	1	1	1	0.125	1.51	1	1948-05-02	68	2016-04-18	130	#NULL!	110	42	105	70	158	2.62	171	36.8027	3720	52	139	4.7	1.4	38	10.6	7.38	16	0	0	0	0	1	0	0	2	0	1	3	1	0	0
192	1	4	0	3	2	3	4	2	0	1	0.605	4.81	1	1939-01-21	77	2016-04-25	96	#NULL!	80	28	64	31	97	0.32	88	23.2438	3805	27	141	4.4	2.29	43	8.7	5.33	13	1	1	0	0	0	0	0	2	0	1	3	1	0	0
193	1	2	1	2	1	2	3	2	2	1	0.084	#NULL!	1	1949-07-04	67	2016-04-25	128	#NULL!	65	#NULL!	#NULL!	56	149	3.85	174	25.8264	3544	65	142	4.8	1.16	38	13.9	5.59	10	1	1	0	0	0	0	0	1	1	0	3	1	0	0
194	1	5	1	4	3	6	6	3	2	1	0.485	20.5	1	1938-07-31	78	2016-04-29	140	#NULL!	82	#NULL!	#NULL!	77	93	0.85	158	32.6048	10416	8	140	3.6	3.11	36	10.4	4.28	63	1	0	0	1	0	0	0	2	0	1	4	1	1	0
195	1	5	1	4	3	6	6	3	2	1	0.151	8.28	1	1938-02-10	78	2016-05-02	135	#NULL!	59	#NULL!	#NULL!	#NULL!	#NULL!	0.02	215	28.6851	1790	24	141	4.1	2.46	40	13.4	4.89	10	1	0	0	0	0	0	1	1	1	0	3	1	0	0
196	1	3	0	1	2	3	3	2	0	1	0.106	2.79	1	1939-07-11	77	2016-05-02	142	#NULL!	75	#NULL!	#NULL!	102	194	1.45	179	33.3061	1903	54	138	4.8	1.28	39	15	7.19	21	1	0	0	0	1	0	0	2	0	1	3	1	0	0
197	1	3	1	2	2	4	4	2	2	0	0.239	2.72	1	1941-05-24	75	2016-05-10	140	#NULL!	78	#NULL!	#NULL!	54	234	2.49	315	18.7305	2901	73	141	3.9	0.8	37	9.2	5.69	5	1	0	0	0	1	0	0	2	0	1	3	1	0	0
198	1	1	0	1	1	1	1	1	1	1	0.12	1.34	1	1944-03-24	72	2016-05-10	140	#NULL!	67	60	31	80	103	4.08	99	32.8938	2320	84	146	3.5	0.9	33	10.4	4.54	18	1	1	0	0	0	0	1	2	0	1	3	1	0	0
199	1	6	1	4	3	6	7	3	2	0	0.125	5.03	1	1931-07-24	85	2016-05-17	130	#NULL!	68	#NULL!	#NULL!	266	219	4.33	232	34.5271	6578	38	135	4.1	1.28	39	10.6	7.48	19	1	1	0	0	0	0	0	2	0	1	3	1	0	0
200	1	5	0	3	3	5	5	3	1	0	0.132	11.94	1	1927-06-02	89	2016-05-17	173	#NULL!	72	80	59	86	152	0.11	175	25.5937	2986	28	138	3.9	1.61	41	11.7	7.48	6	1	1	0	0	0	0	0	2	0	1	3	1	0	0
201	1	4	0	3	2	3	4	2	1	1	0.108	4.23	1	1936-07-27	80	2016-05-23	183	#NULL!	92	99	55	92	168	2.64	255	26.4463	3616	56	141	4.4	1.22	42	13.4	6.2	14	1	1	0	0	0	0	0	1	1	0	3	1	0	0
202	1	5	1	4	3	6	6	3	2	1	0.191	10.17	1	1927-11-27	89	2016-05-23	114	#NULL!	60	#NULL!	#NULL!	#NULL!	#NULL!	1.12	95	25.711	13876	27	139	4.9	2.12	36	10.7	5.57	10	1	1	0	0	0	0	0	1	1	0	3	1	0	0
203	1	3	0	1	2	3	3	2	1	0	0.077	4.49	1	1932-06-24	84	2016-05-30	140	#NULL!	96	#NULL!	#NULL!	#NULL!	#NULL!	1.25	212	20.6575	4531	75	140	3.4	0.74	38	12.3	7.2	5	1	1	0	0	0	0	0	2	0	1	3	1	0	0
204	1	2	0	1	1	1	2	1	1	1	0.213	10.07	1	1948-10-26	68	2016-05-30	120	#NULL!	97	57	35	290	132	#NULL!	314	24.7721	9663	60	139	5	1.31	41	10.1	8.28	5	1	0	0	0	0	0	1	1	1	0	3	1	0	0
205	1	4	0	3	2	3	4	2	1	0	0.204	4.59	1	1934-05-11	82	2016-06-06	106	#NULL!	82	135	61	123	215	1.23	471	22.6003	14407	56	140	3.7	0.95	45	12.2	7.97	1	1	1	0	0	0	0	0	2	0	1	3	1	0	0
206	1	4	1	4	2	4	5	3	2	1	0.503	16.94	1	1942-07-04	74	2016-06-06	138	#NULL!	79	#NULL!	#NULL!	61	108	1.88	193	28.0899	16717	19	140	4	3.08	36	16.4	7.75	28	1	1	0	0	0	0	0	1	1	0	3	1	0	0
207	1	2	0	1	1	1	2	1	0	0	0.182	5.57	1	1929-05-11	87	2016-06-13	115	#NULL!	110	#NULL!	#NULL!	48	177	2.44	211	24.093	4156	26	139	4.2	1.76	43	13.5	7.46	9	1	1	0	0	0	0	0	2	0	1	3	1	0	0
208	1	4	0	3	2	3	4	2	0	0	0.077	2.71	1	1930-11-04	86	2016-06-13	135	#NULL!	76	#NULL!	#NULL!	41	275	2.25	201	24.8016	1288	42	141	4.1	1.19	38	11.1	7.67	4	1	1	0	0	0	0	0	1	1	0	3	1	0	0
209	1	5	1	4	3	6	6	3	2	0	0.109	5.88	1	1932-11-20	84	2016-06-20	174	#NULL!	80	76	91	75	179	0.87	113	22.4813	4020	21	142	5.1	2.15	45	11.8	4.78	6	1	1	0	0	0	0	0	2	0	1	3	1	0	0
210	1	3	0	1	2	3	3	2	0	1	0.107	2.38	0	1951-04-07	65	2016-06-20	141	#NULL!	67	#NULL!	#NULL!	69	232	0.95	263	25.4694	2035	34	135	6.3	2.13	41	11.4	13.76	5	1	0	0	0	0	0	0	1	1	0	3	1	0	0
211	1	2	0	1	1	1	2	1	1	0	0.087	5.99	1	1934-08-25	82	2016-06-27	174	#NULL!	78	96	38	106	150	1.51	181	29.0487	1829	59	141	3.7	0.92	45	12.8	7.51	8	1	0	0	0	0	0	1	1	1	0	3	1	0	0
212	1	5	1	4	3	6	6	3	2	0	0.593	5.25	1	1938-10-09	78	2016-06-27	110	#NULL!	100	#NULL!	#NULL!	83	181	2.45	213	37.8906	31458	15	138	4.7	2.86	35	9.8	6.9	27	1	0	0	0	0	0	1	2	0	1	3	1	0	0
213	1	6	1	4	3	6	7	3	2	1	0.228	3.94	1	1941-12-12	75	2016-06-29	150	#NULL!	80	#NULL!	#NULL!	70	158	0.08	245	28.3447	3275	40	140	3.8	1.77	29	9.7	6.48	23	0	0	0	1	0	0	0	2	0	1	4	1	1	0
214	1	3	1	2	2	4	4	2	2	0	0.082	9.21	1	1929-12-22	87	2016-07-04	130	#NULL!	70	#NULL!	#NULL!	75	128	1.24	66	26.6728	4381	34	135	4	1.4	42	13.8	6.41	16	1	1	0	0	0	0	0	2	0	1	3	1	0	0
215	1	2	1	2	1	2	3	2	2	0	0.352	2.92	1	1945-03-08	71	2016-07-04	125	#NULL!	90	#NULL!	#NULL!	#NULL!	#NULL!	0.94	228	27.5482	22153	5	136	5.2	7.31	39	12.2	7.76	19	1	0	0	0	0	0	0	2	0	1	3	1	0	0
216	1	5	1	4	3	6	6	3	2	0	0.115	5.03	1	1928-02-22	88	2016-07-11	108	#NULL!	95	#NULL!	#NULL!	#NULL!	#NULL!	1.3	242	24.7576	5530	34	137	4.1	1.4	36	11.6	9.19	51	1	1	0	0	0	0	0	2	0	1	3	1	0	0
217	1	5	0	3	3	5	5	3	1	1	0.675	9.45	1	1933-01-27	84	2016-07-11	89	#NULL!	93	#NULL!	#NULL!	55	148	7.63	142	22.3403	3157	19	135	3.6	2.95	34	8.7	8.38	14	0	1	0	1	0	0	0	2	0	1	3	1	0	0
218	1	2	1	2	1	2	3	2	2	1	0.207	11.11	1	1921-03-16	95	2016-07-12	100	#NULL!	73	#NULL!	#NULL!	66	129	0.95	176	23.472	7314	69	135	4	0.94	11	12.8	9.14	19	1	1	0	0	0	0	0	2	0	1	4	1	1	0
219	1	2	0	1	1	1	2	1	0	1	0.113	5.94	0	1955-12-28	61	2016-11-07	130	#NULL!	74	131	58	139	210	1.04	216	23.8754	2266	95	141	4.1	0.85	43	14.4	8.51	4	1	0	0	0	0	0	0	1	1	0	3	1	0	0
220	1	3	1	2	2	4	4	2	2	0	0.188	3.25	1	1944-05-26	72	2016-07-18	145	#NULL!	105	107	94	103	217	1.23	339	15.1936	4488	37	136	3.3	1.41	42	9.4	4.54	14	0	0	0	1	0	0	0	2	0	1	4	1	1	0
221	1	3	1	2	2	4	4	2	2	0	0.219	13.61	1	1934-08-24	82	2016-07-21	129	#NULL!	70	49	21	77	82	3.1	243	20.7612	3719	27	135	3.5	1.74	31	8.9	7.29	112	1	0	0	1	0	0	0	2	0	1	4	1	1	0
222	1	4	0	3	2	3	4	2	1	1	0.443	#NULL!	1	1937-05-14	79	2016-07-25	130	#NULL!	62	99	34	58	142	2	90	33.2085	3176	29	145	4.9	2	40	5.9	56.45	6	1	0	0	0	0	1	0	2	0	1	3	1	0	0
223	1	4	1	4	2	4	5	3	2	0	0.066	2.24	1	1937-02-18	79	2016-07-25	200	#NULL!	60	116	53	87	182	2.46	236	33.7778	1214	62	134	3.8	0.85	41	10.7	8.53	6	0	0	0	0	0	1	0	2	0	1	3	1	0	0
224	1	3	0	1	2	3	3	2	1	0	0.108	4.51	1	1931-08-27	85	2016-08-01	130	#NULL!	97	#NULL!	#NULL!	#NULL!	#NULL!	3.01	219	21.3578	3185	42	138	4.1	1.18	45	15.6	9.56	4	1	1	0	0	0	0	0	0	0	0	3	1	0	0
225	1	2	0	1	1	1	2	1	0	0	0.088	4.16	1	1934-11-30	82	2016-08-08	130	#NULL!	65	76	52	123	147	0.94	261	28.578	2217	48	139	4.3	1.09	38	12.5	7.95	3	1	1	0	0	0	0	0	0	0	0	3	1	0	0
226	1	3	1	2	2	4	4	2	2	0	0.086	4.16	1	1934-11-09	82	2016-08-08	140	#NULL!	60	117	57	59	183	1.24	185	23.4375	521	39	137	3.8	1.3	40	12.5	6.62	#NULL!	1	1	0	1	0	0	0	0	0	0	3	1	0	0
227	1	5	0	3	3	5	5	3	0	1	0.231	25.2	1	1923-06-23	93	2016-08-15	109	#NULL!	90	142	61	155	228	1.23	235	22.3214	10021	31	138	4.2	1.82	38	10.3	5.55	11	1	1	0	0	0	0	0	1	1	0	3	1	0	0
228	1	3	0	1	2	3	3	2	0	1	0.631	22.31	1	1946-10-22	70	2016-08-15	93	#NULL!	80	69	41	231	146	0.92	156	25.8806	18324	23	142	4.7	2.67	47	14.1	6.29	12	1	1	0	0	0	0	0	1	1	0	2	0	0	0
229	1	4	0	3	2	3	4	2	0	0	0.066	2.22	1	1932-07-30	84	2016-08-22	140	#NULL!	110	163	87	79	262	0.39	271	18.5491	1291	59	134	3.6	0.9	41	14.8	6	4	1	1	0	0	0	0	0	2	0	1	2	0	0	0
230	1	4	1	4	2	4	5	3	2	1	0.413	29.03	1	1934-11-12	82	2016-08-29	100	#NULL!	70	#NULL!	#NULL!	73	142	1.86	208	18.0055	8526	13	135	4	4.14	40	9.8	5.6	15	1	1	0	0	0	0	0	2	0	1	3	1	0	0
231	1	1	0	1	1	1	1	1	1	1	0.115	1.6	1	1936-01-23	81	2016-08-29	120	#NULL!	70	58	68	120	144	1.37	316	17.3589	115	65	140	4.8	1.07	40	13.8	10.31	5	1	1	0	0	0	0	0	2	0	1	3	1	0	0
232	1	4	0	3	2	3	4	2	0	1	0.177	5.98	1	1936-02-17	81	2016-09-05	128	#NULL!	86	91	43	271	176	1.85	206	25.2595	4687	30	137	5.2	2.03	44	14.1	9.3	10	1	0	0	0	0	0	0	1	1	0	3	1	0	0
233	1	4	0	3	2	3	4	2	0	0	0.067	6.69	1	1930-07-05	86	2016-09-05	100	#NULL!	67	94	39	118	151	2.64	251	28.257	527	36	139	4	1.33	33	12.7	5.7	12	1	1	0	0	0	0	0	2	0	1	3	1	0	0
234	1	3	0	1	2	3	3	2	1	1	0.107	22.24	1	1938-04-05	78	2016-09-12	130	#NULL!	60	103	28	84	144	0.67	138	24.8163	9324	47	140	4.1	1.42	37	13	6.12	5	1	0	0	0	0	0	1	1	1	0	4	1	1	0
235	1	3	0	1	2	3	3	2	1	0	0.139	3.44	1	1934-09-18	82	2016-09-12	133	#NULL!	55	104	80	147	207	0.01	212	17.5781	2908	84	141	4.2	0.63	36	12.8	6.06	3	0	1	0	0	0	0	0	3	0	0	3	1	0	0
236	1	4	1	4	2	4	5	3	2	1	0.098	#NULL!	1	1945-11-03	71	2016-09-19	120	#NULL!	70	85	49	74	145	4.67	372	22.7732	6222	38	137	4.2	1.77	36	11.5	7.33	7	1	0	1	0	0	0	1	1	1	0	3	1	0	0
237	1	2	0	1	1	1	2	1	0	0	0.074	3.48	1	1925-04-20	91	2016-09-19	120	#NULL!	80	#NULL!	#NULL!	163	200	2.55	241	23.0469	542	55	135	4.3	0.91	44	13.5	7.72	2	1	1	1	0	0	0	0	1	1	0	3	1	0	0
238	1	3	0	1	2	3	3	2	0	1	0.079	19.6	1	1935-08-05	81	2016-09-26	120	#NULL!	80	180	42	132	242	#NULL!	219	24.2513	101	70	141	5	1	47	14.7	4.84	2	1	0	0	0	1	0	0	2	0	1	3	1	0	0
239	1	0	0	1	1	1	0	1	0	1	0.067	3.81	0	1959-07-09	57	2016-09-26	115	#NULL!	75	128	40	240	205	1.06	187	26.2164	563	97	140	3.7	0.85	48	17.5	6.68	2	1	0	0	0	0	0	0	2	0	1	3	1	0	0
240	1	4	0	3	2	3	4	2	0	0	0.065	2.5	1	1934-07-24	82	2016-10-04	127	#NULL!	90	75	77	80	164	1.06	205	21.3593	1470	6.2	141	4.3	0.87	37	12	8.92	2	1	1	0	0	0	0	0	2	0	1	3	1	0	0
241	1	1	1	2	1	2	2	1	2	0	0.141	2.79	1	1930-04-03	87	2016-10-10	140	#NULL!	120	#NULL!	#NULL!	295	160	2.51	203	23.6652	2861	70	140	3.2	0.77	44	14.9	11.13	4	1	1	0	0	0	0	0	0	0	0	3	1	0	0
242	1	2	0	1	1	1	2	1	1	0	0.067	1.68	1	1933-07-06	83	2016-10-10	130	#NULL!	76	144	51	100	210	0.59	171	24.4352	599	83	139	3.3	0.64	46	14	7.29	2	1	1	0	0	0	0	0	1	1	0	3	1	0	0
243	1	3	0	1	2	3	3	2	0	0	0.116	12.64	1	1932-08-14	84	2016-10-17	120	#NULL!	62	63	39	57	111	1.66	193	24.0055	1630	37	140	5	1.31	41	13.7	6.2	2	1	1	0	0	0	0	0	1	1	0	3	1	0	0
244	1	3	0	1	2	3	3	2	1	0	0.119	7.17	1	1932-08-21	84	2016-10-17	122	#NULL!	105	50	38	119	106	1.47	235	26.8136	6621	29	138	3.9	1.61	39	11.4	8.69	7	1	1	0	0	0	0	0	1	1	0	3	1	0	0
245	1	2	1	2	1	2	3	2	2	1	0.093	19.89	1	1937-07-01	79	2016-10-24	120	#NULL!	81	59	34	281	136	0.04	212	26.6436	6702	46	139	3.9	1.44	36	13.7	8.22	9	1	1	0	0	0	0	0	2	0	1	3	1	0	0
246	1	2	0	1	1	1	2	1	1	1	0.185	8.86	1	1943-05-16	73	2016-10-24	114	#NULL!	55	36	34	106	86	0.89	202	28.3737	36.02	25	134	3.6	2.45	42	12	6.01	16	1	0	0	0	0	0	0	1	1	0	3	1	0	0
247	1	1	0	1	1	1	1	1	1	0	0.078	4.67	1	1936-03-18	81	2016-11-07	#NULL!	#NULL!	69	122	63	100	200	1	320	28.8044	2475	69	143	4.1	0.81	#NULL!	12	8.32	3	#NULL!	1	#NULL!	#NULL!	#NULL!	#NULL!	#NULL!	1	1	0	2	0	0	1
248	1	2	1	2	1	2	3	2	2	1	0.261	3.66	1	1943-04-04	74	2016-11-09	#NULL!	#NULL!	72	#NULL!	#NULL!	#NULL!	#NULL!	#NULL!	163	29.321	1763	38	137	3.5	1.74	31	14.7	5.15	8	1	0	0	0	0	0	0	1	1	0	3	1	0	0
249	1	5	1	4	3	6	6	3	2	1	0.435	9.89	1	1939-03-06	78	2016-11-14	#NULL!	#NULL!	79	91	37	122	147	0.77	260	29.3878	31230	13	137	4.2	4.22	37	10.5	7.27	35	1	0	0	0	0	0	0	1	1	0	3	1	0	0
250	1	2	0	1	1	1	2	1	0	1	0.082	2.02	1	1934-03-15	83	2016-11-14	#NULL!	#NULL!	74	109	37	150	169	1.67	149	24.3025	487	62	142	4	1.1	41	13.4	10.93	4	1	1	0	0	0	0	0	1	1	0	3	1	0	0
251	1	2	1	2	1	2	3	2	2	0	0.125	3.7	1	1933-11-08	83	2016-11-21	#NULL!	#NULL!	71	117	52	71	180	2.07	167	24.539	3131	42	139	3.9	1.19	41	12.8	5.12	7	#NULL!	#NULL!	#NULL!	#NULL!	#NULL!	#NULL!	#NULL!	1	1	0	3	1	0	0
252	1	3	0	1	2	3	3	2	1	1	0.103	2.15	1	1937-12-03	79	2016-11-21	#NULL!	#NULL!	77	62	40	76	114	0.72	151	25.4991	2036	86	134	4.1	0.78	35	12.9	10.71	0	1	0	0	0	0	0	0	0	0	0	1	0	0	0
253	1	5	1	4	3	6	6	3	2	0	0.159	17.73	1	1939-08-27	77	2016-11-23	110	#NULL!	104	#NULL!	#NULL!	119	111	5.31	316	24.4473	5939	40	131	3.5	1.29	24	9.4	#NULL!	40	0	0	0	1	0	0	0	1	1	0	2	0	0	0
254	1	2	0	1	1	1	2	1	1	1	0.184	5.97	0	1961-11-20	55	2016-11-28	#NULL!	#NULL!	69	#NULL!	#NULL!	#NULL!	#NULL!	#NULL!	#NULL!	24.811	4430	43	140	4.6	1.73	#NULL!	15.4	9.47	6	1	0	0	0	0	0	0	2	0	1	4	1	1	#NULL!
255	1	1	0	1	1	1	1	1	1	0	0.105	1.44	1	1937-08-20	79	2016-11-28	#NULL!	#NULL!	#NULL!	112	61	69	184	0.72	189	32.872	4900	66	143	4.4	0.84	42	14.9	5.45	2	1	1	0	0	0	0	0	6	0	0	3	1	0	0
256	1	1	0	1	1	1	1	1	1	1	0.081	1.86	0	1954-09-16	62	2016-11-30	#NULL!	#NULL!	66	140	41	188	210	0.87	240	25.6612	831	64	143	4.3	1.2	42	15	8.81	3	#NULL!	#NULL!	#NULL!	#NULL!	#NULL!	#NULL!	#NULL!	1	1	0	3	1	0	0
257	1	3	0	1	2	3	3	2	0	0	0.075	14.66	1	1948-03-26	69	2016-12-05	#NULL!	#NULL!	75	83	37	196	150	0.28	187	33.2671	621	42	141	4.3	1.27	41	14.8	8.51	5	1	0	0	0	0	0	1	1	1	0	3	1	0	0
258	1	3	1	2	2	4	4	2	2	0	0.095	5.17	1	1934-04-12	83	2016-12-05	#NULL!	#NULL!	#NULL!	54	36	116	108	0.04	253	26.9274	1549	82	137	4.3	0.67	42	10.8	9.41	3	0	1	0	0	0	0	0	1	1	0	3	1	0	0
259	1	4	1	4	2	4	5	3	2	0	0.092	3.75	1	1941-09-25	75	2016-12-07	#NULL!	#NULL!	80	#NULL!	#NULL!	97	210	2.08	87	19.1433	#NULL!	47	137	3.2	1.15	30	10.9	5.4	#NULL!	0	0	0	1	0	0	1	0	0	0	3	1	0	0
261	1	2	0	1	1	1	2	1	1	0	0.173	7.68	1	1929-11-16	87	2016-12-12	#NULL!	#NULL!	69	84	37	125	140	0.8	239	24.9135	3540	20	144	3.6	2.13	41	12.1	11.49	18	1	1	0	0	0	0	0	0	0	0	3	1	0	0
262	1	4	0	3	2	3	4	2	0	1	0.216	5.61	1	1928-01-22	89	2016-12-14	#NULL!	#NULL!	58	#NULL!	#NULL!	56	95	2.68	151	24.7252	19603	36	141	5.1	1.68	37	11.6	6.54	21	1	1	0	0	0	0	0	1	1	0	3	1	0	0
263	1	3	1	2	2	4	4	2	2	1	0.076	9.4	1	1929-12-05	87	2016-12-19	#NULL!	#NULL!	87	89	33	212	155	1.1	260	29.4118	742	57	141	3.9	1.15	37	14	8.48	9	1	1	0	0	0	0	0	1	1	0	4	1	1	1
264	1	4	1	4	2	4	5	3	2	0	0.526	10.59	1	1931-09-30	85	2016-12-19	#NULL!	#NULL!	58	55	39	58	103	1.34	183	17.9592	9166	25	140	5.2	1.81	39	7.5	8.14	12	1	1	0	0	0	0	0	1	1	0	3	1	0	0
265	1	3	0	1	2	3	3	2	0	0	0.072	2.1	1	1934-06-25	83	2017-01-02	#NULL!	#NULL!	76	142	105	75	259	1.1	246	23.1473	283	55	140	4	0.97	42	13.7	5.67	3	0	1	1	0	0	0	0	0	0	0	3	1	0	0
266	1	2	1	2	1	2	3	2	2	0	0.091	5.18	1	1938-07-22	79	2017-01-02	#NULL!	#NULL!	55	132	38	194	200	1.39	116	37.911	314	33	140	3.8	1.49	41	13.2	6.97	4	1	0	0	0	0	0	0	0	0	0	3	1	0	0
268	1	5	1	4	3	6	6	3	2	0	0.319	12.51	1	1929-02-26	88	2017-01-09	#NULL!	#NULL!	#NULL!	38	64	97	117	0.49	243	24.0346	5681	36	140	3.7	1.34	34	8.4	8.13	63	1	1	1	0	0	0	0	1	1	0	3	1	0	1
269	1	5	1	4	3	6	6	3	2	0	0.515	4.77	1	1930-12-05	86	2017-01-23	#NULL!	#NULL!	#NULL!	92	60	126	171	4.56	162	24.6094	3490	24	136	3.7	1.84	33	7.6	4.22	13	0	1	0	0	0	0	0	0	0	0	4	1	1	0
270	1	3	1	2	2	4	4	2	2	1	0.519	4.7	1	1951-04-05	66	2017-01-23	#NULL!	#NULL!	#NULL!	103	31	94	148	1.31	559	21.4533	92439	9	136	6	5.92	32	8.3	11.24	98	1	0	0	0	0	0	0	1	1	0	3	1	0	0
271	1	4	1	4	2	4	5	3	2	1	0.116	8.27	1	1931-01-22	86	2017-01-30	#NULL!	#NULL!	#NULL!	60	30	70	101	1.81	127	21.7738	2896	49	142	4.2	1.3	46	15.1	10.73	7	1	1	1	0	0	0	1	2	0	1	4	1	1	0
272	1	5	0	3	3	5	5	3	0	0	0.266	4.63	1	1934-07-14	83	2017-01-30	#NULL!	#NULL!	105	#NULL!	#NULL!	#NULL!	#NULL!	0.92	133	28.0404	5516	26	142	4.9	1.81	37	11.2	5.99	6	1	1	0	0	0	0	0	0	0	0	3	1	0	0
274	1	4	0	3	2	3	4	2	0	1	0.094	5.59	1	1940-10-08	76	2017-02-06	#NULL!	#NULL!	64	#NULL!	#NULL!	#NULL!	#NULL!	5.22	219	35.0335	455	44	133	3.6	1.52	49	15.2	10.94	4	1	0	0	0	0	0	0	1	1	0	3	1	0	0
275	1	3	0	1	2	3	3	2	1	1	0.475	6.5	0	1963-01-05	54	2017-02-06	#NULL!	#NULL!	78	133	32	211	197	4.17	190	35.0112	#NULL!	#NULL!	#NULL!	#NULL!	#NULL!	#NULL!	#NULL!	#NULL!	#NULL!	1	0	0	0	0	0	0	2	0	1	3	1	0	0
276	1	3	0	1	2	3	3	2	1	1	0.177	8.15	0	1952-02-07	65	2017-02-13	#NULL!	#NULL!	63	#NULL!	#NULL!	91	161	1.71	177	24.4898	2034	98	134	4.6	0.72	43	10.7	7.5	2	1	0	0	0	0	0	1	1	1	0	3	1	0	0
277	1	2	0	1	1	1	2	1	0	1	0.084	2.84	0	1960-04-25	57	2017-02-13	#NULL!	#NULL!	75	124	54	102	194	4.02	180	24.0741	5684	39	140	4.2	1.07	39	15.4	7.87	6	1	0	0	0	0	0	0	2	0	1	3	1	0	0
278	1	2	0	1	1	1	2	1	1	1	0.133	21.59	1	1928-10-08	88	2017-02-20	125	#NULL!	70	129	45	98	189	1.06	242	24.3025	3955	39	137	4.1	1.57	39	13.1	6.71	13	1	1	1	0	0	0	0	1	1	0	3	1	0	0
279	1	5	0	3	3	5	5	3	1	0	0.123	5.6	1	1930-02-27	87	2017-02-20	#NULL!	#NULL!	#NULL!	#NULL!	#NULL!	#NULL!	#NULL!	2.03	165	34.2222	11426	40	141	3.3	1.22	37	11.6	4.32	8	0	1	0	0	0	0	0	0	0	0	3	1	0	0
280	1	1	1	2	1	2	2	1	2	0	0.095	2.57	1	1939-12-18	77	2017-02-24	#NULL!	#NULL!	#NULL!	99	59	100	173	1.03	248	29.0318	276	70	139	4	0.81	39	13.5	9.57	#NULL!	#NULL!	#NULL!	#NULL!	#NULL!	#NULL!	#NULL!	#NULL!	1	1	0	3	1	0	0
281	1	4	0	3	2	3	4	2	0	1	0.072	3.13	1	1937-07-03	80	2017-02-24	#NULL!	#NULL!	66	62	41	167	129	0.9	190	28.7356	981	53	139	4.1	1.28	36	12.8	6.32	9	#NULL!	#NULL!	#NULL!	#NULL!	#NULL!	#NULL!	#NULL!	0	0	0	3	1	0	1
282	1	3	0	1	2	3	3	2	1	0	0.124	4.27	1	1938-02-05	79	2017-03-06	#NULL!	#NULL!	#NULL!	#NULL!	#NULL!	#NULL!	#NULL!	1.98	230	30.0232	4293	41	142	3.9	1.26	40	12.8	6.79	8	1	0	0	0	0	0	0	0	0	0	3	1	0	0
283	1	4	1	4	2	4	5	3	2	1	0.198	10.4	1	1936-01-16	81	2017-03-06	#NULL!	#NULL!	#NULL!	#NULL!	#NULL!	89	108	2.53	87	22.3081	8967	48	137	4.8	1.37	39	9.6	9.01	64	1	1	1	0	0	0	1	1	1	0	3	1	0	0
284	1	4	0	3	2	3	4	2	1	1	0.184	#NULL!	1	1933-11-14	83	2017-03-13	#NULL!	#NULL!	60	#NULL!	#NULL!	#NULL!	#NULL!	1.28	211	27.9099	2215	35	136	4	1.74	44	11.4	6.74	2	1	1	0	0	0	0	0	1	1	0	3	1	0	0
285	1	3	0	1	2	3	3	2	1	1	0.185	4.42	1	1931-08-28	86	2017-03-13	#NULL!	#NULL!	116	#NULL!	#NULL!	#NULL!	#NULL!	0.93	178	22.694	1527	48	142	4.1	1.34	43	9.7	3.86	4	0	1	1	0	0	0	0	2	0	1	3	1	0	0
286	1	3	0	1	2	3	3	2	1	0	0.072	2.06	1	1941-06-18	76	2017-03-20	#NULL!	#NULL!	#NULL!	#NULL!	#NULL!	93	162	14.8	175	33.7925	588	73	139	3.9	0.79	42	13.3	8.06	6	1	0	0	0	0	0	0	1	1	0	4	1	1	0
287	1	3	1	2	2	4	4	2	2	0	0.242	9.31	1	1950-06-18	67	2017-03-20	90	#NULL!	78	#NULL!	#NULL!	#NULL!	#NULL!	1.3	608	36.4366	1628	37	142	3.8	1.48	32	9.8	9.34	16	1	0	0	0	0	0	1	1	1	0	3	1	0	0
288	1	5	0	3	3	5	5	3	1	1	0.294	14.07	1	1931-04-18	86	2017-03-27	#NULL!	#NULL!	#NULL!	77	47	80	136	0.24	330	20.3125	9217	31	140	4.5	1.94	36	11.8	11.2	5	1	1	0	0	0	0	0	1	1	0	3	1	0	0
289	1	3	1	2	2	4	4	2	2	0	0.131	3.56	1	1941-06-30	76	2017-03-27	180	#NULL!	97	51	75	45	133	2.08	149	44.464	1946	36	137	4.8	1.44	43	11	6.72	8	1	0	0	0	0	0	0	0	0	0	3	1	0	0
290	1	4	0	3	2	3	4	2	1	1	0.441	10.33	1	1943-12-02	73	2017-03-29	120	#NULL!	96	#NULL!	#NULL!	59	74	3.3	209	24.4473	67815	12	134	4.4	4.4	26	13.8	10.07	299	1	0	0	1	0	0	0	2	0	1	3	1	0	1
291	1	3	0	1	2	3	3	2	1	1	0.088	1.44	1	1940-04-09	77	2017-04-03	#NULL!	#NULL!	78	88	29	176	144	1.82	164	29.3878	4768	49	145	3.6	1.38	36	12	8.16	#NULL!	1	0	0	0	0	0	0	1	1	0	3	1	0	0
292	1	5	0	3	3	5	5	3	1	0	0.185	4.51	1	1938-07-21	79	2017-04-03	#NULL!	#NULL!	#NULL!	#NULL!	#NULL!	#NULL!	#NULL!	1.72	214	24.4473	8655	41	129	3.5	1.26	39	13	18.96	25	1	1	0	0	0	0	0	3	0	0	3	1	0	0
293	1	3	0	1	2	3	3	2	1	1	0.195	3.66	1	1932-05-15	85	2017-04-05	#NULL!	#NULL!	#NULL!	105	29	296	180	2.68	207	25.2493	1932	38	137	3.5	1.62	38	13.2	4.92	#NULL!	1	1	0	0	0	0	0	0	0	0	3	1	0	0
295	1	3	0	1	2	3	3	2	1	1	0.182	11.73	1	1922-04-05	95	2017-04-10	140	#NULL!	56	70	27	110	114	1.76	164	24.5675	1371	23	136	4.5	2.36	36	12.6	7.13	10	#NULL!	#NULL!	#NULL!	#NULL!	#NULL!	#NULL!	#NULL!	1	1	0	4	1	1	0
296	1	2	0	1	1	1	2	1	0	1	0.076	3.98	1	1938-05-15	79	2017-04-17	#NULL!	#NULL!	54	64	39	166	129	0.91	166	23.255	1066	85	139	4.4	0.81	43	15	6.36	#NULL!	#NULL!	#NULL!	#NULL!	#NULL!	#NULL!	#NULL!	#NULL!	1	1	0	3	1	0	0
297	1	3	0	1	2	3	3	2	0	0	0.095	2.79	1	1942-01-23	75	2017-04-24	#NULL!	#NULL!	#NULL!	82	85	255	206	1.26	280	27.4077	428	53	142	4.1	1.04	40	10.7	6.7	#NULL!	1	0	0	0	0	0	0	0	0	0	3	1	0	0
299	1	3	1	2	2	4	4	2	2	1	0.161	17.77	1	1936-01-28	81	2017-04-26	#NULL!	#NULL!	#NULL!	84	47	103	147	1.44	139	25.1024	3186	53	137	4.7	1.27	39	13.8	6.76	11	1	0	0	0	0	0	1	1	1	0	3	1	0	0
300	1	3	0	1	2	3	3	2	1	0	0.084	1.63	1	1944-01-09	73	2017-04-28	#NULL!	#NULL!	#NULL!	125	50	106	191	0.73	230	46.875	590	82	143	4.2	0.73	42	11.5	6.53	9	1	0	0	0	0	0	0	0	0	0	3	1	0	0
301	1	2	0	1	1	1	2	1	1	1	0.075	2.14	0	1954-11-04	63	2017-04-28	#NULL!	#NULL!	#NULL!	119	58	66	187	2.35	187	28.6661	560	77	140	4.1	1.04	48	15.5	5.95	6	1	0	0	0	0	0	0	2	0	1	3	1	0	0
302	1	3	0	1	2	3	3	2	1	0	0.452	6.91	1	1935-06-04	82	2017-05-03	102	#NULL!	#NULL!	51	47	100	113	3.1	163	18.5547	8850	15	136	4.7	2.8	39	12.7	7.77	11	#NULL!	#NULL!	#NULL!	#NULL!	#NULL!	#NULL!	#NULL!	1	1	0	3	1	0	1
303	1	5	1	4	3	6	6	3	2	1	0.228	29.24	1	1934-04-23	83	2017-05-08	#NULL!	#NULL!	87	120	60	87	193	3.12	291	21.1389	11483	16	137	4.7	3.44	37	10.7	6.81	14	1	1	0	0	0	0	1	1	1	0	4	1	1	0
304	1	3	1	2	2	4	4	2	2	0	0.098	2.9	1	1937-12-04	79	2017-05-08	#NULL!	#NULL!	59	58	40	131	118	6.14	253	21.6413	3016	55	141	3.1	0.98	38	12.1	8.74	5	1	0	0	0	0	0	0	1	1	0	3	1	0	0
305	1	3	1	2	2	4	4	2	2	1	0.151	9.83	1	1939-07-27	78	2017-05-10	135	#NULL!	75	71	45	59	125	2.85	62	33.6949	2980	42	143	4.6	1.56	43	12.3	7.23	7	1	0	0	0	0	0	0	1	1	0	4	1	1	0
306	1	4	1	4	2	4	5	3	2	1	0.313	5.44	1	1930-09-09	87	2017-05-15	#NULL!	#NULL!	#NULL!	43	38	99	96	1.28	159	27.6601	12820	25	132	5	2.28	34	12	9.77	20	1	1	0	1	0	0	0	1	1	0	4	1	1	0
307	1	5	1	4	3	6	6	3	2	0	0.113	4.23	1	1941-12-02	76	2017-05-15	#NULL!	#NULL!	101	103	36	204	170	2.02	300	26.6097	4830	33	140	3.5	1.54	42	10.9	11.34	4	1	0	0	0	0	0	0	1	1	0	3	1	0	0
309	1	5	1	4	3	6	6	3	2	0	0.123	5.82	1	1934-12-21	82	2017-05-22	#NULL!	#NULL!	93	61	57	116	136	3.43	199	32.831	3540	45	144	3.9	1.14	39	11.5	9.35	23	1	1	0	0	0	0	0	0	0	0	3	1	0	0
310	1	4	1	4	2	4	5	3	2	0	0.226	14.44	1	1939-02-04	78	2017-05-22	#NULL!	#NULL!	53	100	70	129	190	1.21	231	25.0399	2204	44	142	4.2	1.18	41	13.7	8.09	#NULL!	0	0	0	1	0	0	1	1	1	0	3	1	0	0
311	1	0	0	1	1	1	0	1	0	1	0.114	1.31	1	1944-03-20	73	2017-05-29	#NULL!	#NULL!	72	28	88	96	131	2.83	141	22.913	1721	67	140	3.8	1.09	46	13.2	6.96	6	#NULL!	#NULL!	#NULL!	#NULL!	#NULL!	#NULL!	#NULL!	0	0	0	3	1	0	0
312	1	2	1	2	1	2	3	2	2	0	0.074	5.03	1	1934-08-12	83	2017-05-29	#NULL!	#NULL!	#NULL!	52	40	104	108	0.07	358	24.6094	1796	40	138	4.4	1.26	43	12.5	9.2	2	#NULL!	#NULL!	#NULL!	#NULL!	#NULL!	#NULL!	#NULL!	0	0	0	3	1	0	0
313	1	1	0	1	1	1	1	1	1	1	0.065	6.58	1	1936-07-11	81	2017-05-31	#NULL!	#NULL!	58	48	40	94	102	2.99	146	26.5625	878	75	140	4.1	0.95	43	13.3	6.01	3	#NULL!	#NULL!	#NULL!	#NULL!	#NULL!	#NULL!	#NULL!	1	1	0	3	1	0	0
314	1	2	1	2	1	2	3	2	2	1	0.162	3.37	1	1936-03-23	81	2017-06-02	#NULL!	#NULL!	68	94	47	172	167	0.51	187	26.5927	5542	25	144	4	2.35	37	13.2	6.24	#NULL!	1	1	0	0	0	0	0	0	0	0	3	1	0	0
315	1	2	0	1	1	1	2	1	1	0	0.069	2.85	1	1935-03-15	82	2017-06-02	#NULL!	#NULL!	#NULL!	104	61	202	240	1.25	192	26.3146	529	56	145	4.7	0.95	43	12.6	8.81	#NULL!	1	1	0	0	0	0	0	1	1	0	3	1	0	0
316	1	1	0	1	1	1	1	1	1	0	0.088	2.64	1	1933-06-06	84	2017-06-12	#NULL!	#NULL!	73	55	75	56	139	4.57	240	26.8386	366	70	140	4.5	0.78	42	13.3	7.56	3	1	1	0	0	0	0	0	1	1	0	3	1	0	0
317	1	3	0	1	2	3	3	2	1	0	0.272	4.27	1	1941-04-18	76	2017-06-12	#NULL!	#NULL!	82	150	43	125	212	0.84	138	27.3356	1999	44	141	4.5	1.2	43	10.1	4.65	4	1	0	0	0	0	0	0	0	0	0	3	1	0	0
318	1	3	0	1	2	3	3	2	1	0	0.418	2.66	0	1962-09-24	55	2017-06-19	#NULL!	#NULL!	89	124	75	121	218	16.35	277	24.539	4079	17	131	3.4	3.05	45	12.5	9.66	7	1	0	0	0	0	1	0	0	0	0	3	1	0	0
319	1	3	1	2	2	4	4	2	2	0	0.084	2.64	1	1938-07-20	79	2017-06-19	#NULL!	#NULL!	78	62	67	72	140	0.14	145	23.3887	2340	77	143	3.6	0.75	43	11.9	5.77	7	1	1	0	0	0	0	0	0	0	0	3	1	0	0
320	1	2	0	1	1	1	2	1	1	1	0.083	1.12	0	1952-03-04	65	2017-06-21	#NULL!	#NULL!	#NULL!	67	103	109	187	0.73	180	17.8359	158	101	140	4	0.66	45	13.9	7.15	3	1	0	0	1	0	0	0	0	0	0	3	1	0	0
322	1	3	0	1	2	3	3	2	1	1	0.124	7.86	1	1938-01-09	80	2017-06-26	#NULL!	#NULL!	70	56	25	90	95	2.67	143	24.3025	2105	82	142	3.7	0.87	46	10.1	4.22	17	1	0	0	0	0	0	1	1	1	0	3	1	0	0
323	1	2	1	2	1	2	3	2	2	1	0.229	11.61	1	1948-09-17	69	2017-06-28	#NULL!	#NULL!	80	22	113	218	113	1.83	184	33.1398	3100	31	134	4.9	2.1	42	13	8.01	16	1	0	0	0	0	0	0	1	1	0	3	1	0	0
324	1	3	0	1	2	3	3	2	0	0	0.087	2.41	1	1930-01-20	88	2017-07-03	#NULL!	#NULL!	84	102	80	49	190	0.97	329	20.8117	1608	79	137	4.5	0.69	46	10.9	5.31	2	1	1	0	0	0	0	0	0	0	0	3	1	0	0
325	1	1	1	2	1	2	2	1	2	1	0.095	1.75	1	1951-05-12	66	2017-07-05	#NULL!	#NULL!	65	155	61	196	246	9.97	272	20.0851	1133	55	132	4.1	1.33	34	15.2	7.44	#NULL!	1	0	0	0	1	0	0	0	0	0	4	1	1	0
326	1	3	0	1	2	3	3	2	1	1	0.477	8.69	0	1953-07-29	64	2017-07-10	#NULL!	#NULL!	75	49	39	46	95	0.37	171	21.3669	23515	12	129	5.2	4.94	39	10	4.98	36	1	0	0	0	0	0	0	1	1	0	4	1	1	0
327	1	5	1	4	3	6	6	3	2	1	0.469	4.62	1	1937-01-12	81	2017-07-10	#NULL!	#NULL!	65	56	65	84	134	0.75	170	25.8806	1360	26	138	4.3	2.29	39	9	6.09	4	1	1	0	0	0	0	0	1	1	0	3	1	0	1
328	1	2	0	1	1	1	2	1	1	1	0.108	2.95	0	1960-05-15	57	2017-07-12	#NULL!	#NULL!	67	80	45	158	149	1.44	223	28.4055	1874	70	138	4.2	1.15	42	13.5	8.77	3	1	0	0	0	0	0	0	2	0	1	4	1	1	0
329	1	4	0	3	2	3	4	2	1	0	0.072	5.44	1	1934-07-27	83	2017-07-12	#NULL!	#NULL!	60	#NULL!	#NULL!	104	138	3.46	324	22.6474	701	57	#NULL!	3.7	0.94	#NULL!	11.1	4.88	2	1	1	0	0	0	0	0	2	0	1	4	1	1	0
330	1	2	0	1	1	1	2	1	1	0	0.105	2.04	1	1936-02-22	81	2017-07-17	#NULL!	#NULL!	72	92	50	86	155	1.01	192	27.2817	1519	64	141	4.2	0.85	44	10.7	6.53	2	#NULL!	#NULL!	#NULL!	#NULL!	#NULL!	#NULL!	#NULL!	5	0	0	3	1	0	0
331	1	2	0	1	1	1	2	1	1	1	0.131	6.29	1	1930-06-20	87	2017-07-17	#NULL!	#NULL!	84	43	57	55	108	1.47	167	24.8163	3311	38	141	3.8	1.59	40	13.5	6.51	6	1	1	0	0	0	0	0	1	1	0	3	1	0	0
332	1	3	1	2	2	4	4	2	2	1	0.199	13.72	1	1939-05-03	78	2017-07-24	#NULL!	#NULL!	63	60	31	75	103	3.35	209	29.4023	2331	37	137	4.1	1.74	44	12.6	8.04	10	#NULL!	#NULL!	#NULL!	#NULL!	#NULL!	#NULL!	#NULL!	1	1	0	3	1	0	0
333	1	2	0	1	1	1	2	1	1	0	0.095	6.25	1	1932-01-11	86	2017-07-27	#NULL!	#NULL!	55	11	60	183	199	11.26	262	22.2656	2428	52	135	3.8	0.99	36	12.7	7.33	6	#NULL!	#NULL!	#NULL!	#NULL!	#NULL!	#NULL!	#NULL!	1	1	0	3	1	0	0
334	1	2	1	2	1	2	3	2	2	0	0.076	4.69	1	1943-10-17	74	2017-07-31	#NULL!	#NULL!	89	93	61	143	176	1.15	290	32.526	711	45	137	4.3	1.2	43	13.8	8.59	5	#NULL!	#NULL!	#NULL!	#NULL!	#NULL!	#NULL!	#NULL!	2	0	1	3	1	0	0
335	1	2	1	2	1	2	3	2	2	0	0.095	#NULL!	1	1941-11-30	76	2017-07-31	#NULL!	#NULL!	77	70	69	79	151	3.04	296	22.8928	4082	41	141	3.8	1.28	42	12.2	6.99	2	#NULL!	#NULL!	#NULL!	#NULL!	#NULL!	#NULL!	#NULL!	0	0	0	3	1	0	0
336	1	2	1	2	1	2	3	2	2	0	0.116	1.46	1	1947-11-25	70	2017-08-02	#NULL!	#NULL!	88	95	46	177	168	1.38	292	19.721	428	69	129	2.9	0.86	39	10.6	6.93	7	#NULL!	#NULL!	#NULL!	#NULL!	#NULL!	#NULL!	#NULL!	2	0	1	3	1	0	0
337	1	5	0	3	3	5	5	3	1	0	0.174	5.4	1	1933-03-01	84	2017-08-07	#NULL!	#NULL!	73	132	53	92	199	0.67	207	29.5525	1888	35	139	3.8	1.37	39	10.8	6.23	7	0	1	0	0	0	0	0	1	1	0	3	1	0	0
338	1	4	1	4	2	4	5	3	2	1	0.318	5.53	1	1933-05-28	84	2017-08-14	#NULL!	#NULL!	68	76	37	113	130	3.34	212	25.1808	15945	33	144	3.9	1.82	38	12.5	7.63	22	0	1	0	0	0	0	0	#NULL!	0	0	4	1	1	0
339	1	6	1	4	3	6	7	3	2	1	0.301	10.74	0	1953-12-04	64	2017-08-16	#NULL!	#NULL!	72	107	47	126	173	0.53	164	20.1995	#NULL!	23	138	4.6	2.78	51	12.4	3.63	6	#NULL!	#NULL!	#NULL!	#NULL!	#NULL!	#NULL!	#NULL!	1	1	0	3	1	0	0
340	1	4	1	4	2	4	5	3	2	0	0.371	5	1	1933-11-12	84	2017-08-21	#NULL!	#NULL!	76	#NULL!	#NULL!	72	137	2.69	269	24.677	2137	34	135	3.8	1.42	#NULL!	5.9	7.81	15	1	1	0	0	0	0	0	1	1	0	3	1	0	0
341	1	3	0	1	2	3	3	2	1	1	0.131	2.47	0	1955-12-17	62	2017-08-21	#NULL!	#NULL!	61	161	47	157	221	1.02	178	34.9388	2123	55	141	3.9	1.38	44	15	5.09	4	1	0	0	0	0	0	0	2	0	1	3	1	0	0
343	1	1	0	1	1	1	1	1	0	0	0.161	2.17	1	1945-11-22	72	2017-08-28	#NULL!	#NULL!	98	105	86	86	204	1.47	143	24.6094	2283	65	138	4	0.9	46	13.4	3.05	3	#NULL!	#NULL!	#NULL!	#NULL!	#NULL!	#NULL!	#NULL!	4	0	0	3	1	0	0
344	1	2	0	1	1	1	2	1	0	1	0.146	2.32	1	1941-08-02	76	2017-08-28	#NULL!	#NULL!	#NULL!	89	51	152	51	2.49	228	26.1286	1621	68	137	3.9	1.06	41	13.6	5.36	#NULL!	#NULL!	#NULL!	#NULL!	#NULL!	#NULL!	#NULL!	#NULL!	3	0	0	3	1	0	0
345	1	3	0	1	2	3	3	2	1	0	0.085	2.32	1	1938-02-19	80	2017-08-30	#NULL!	#NULL!	68	#NULL!	#NULL!	54	131	3.7	219	26.5731	304	34	139	3.6	1	42	11.5	5.54	3	1	0	0	0	0	0	0	0	0	0	3	1	0	0
346	1	3	0	1	2	3	3	2	1	0	0.142	3.2	1	1929-01-24	89	2017-09-04	100	#NULL!	76	38	54	117	110	0.03	195	21.9713	1873	58	141	4.3	0.89	43	12	6.61	11	1	1	0	0	0	0	0	1	1	0	3	1	0	0
348	1	4	0	3	2	3	4	2	0	1	0.335	15.06	1	1941-01-20	77	2017-09-06	#NULL!	#NULL!	#NULL!	29	34	129	83	0.44	122	23.5479	2237	27	139	4.1	2.29	40	12.3	10.71	28	1	0	0	0	0	0	0	1	1	0	2	0	0	0
349	1	4	1	4	2	4	5	3	2	0	0.242	7.38	1	1935-08-18	82	2017-09-11	#NULL!	#NULL!	79	60	66	107	142	2.62	87	19.8347	6260	43	140	4	1.18	39	8.6	2.26	21	1	1	0	0	0	0	0	0	0	0	3	1	0	0
350	1	1	0	1	1	1	1	1	0	1	0.086	1.63	1	1947-08-18	70	2017-09-11	#NULL!	#NULL!	95	121	41	181	190	1.34	180	33.642	1691	52	139	3.8	1.36	40	14.9	7.37	11	1	0	0	0	0	0	0	2	0	1	2	0	0	0
352	1	3	0	1	2	3	3	2	1	1	0.116	4.31	1	1931-09-28	86	2017-09-13	#NULL!	#NULL!	72	32	41	95	88	1.83	155	30.3233	1210	44	140	5.2	1.44	38	13.3	5.5	5	0	1	0	0	0	0	0	0	0	0	3	1	0	0
353	1	2	0	1	1	1	2	1	1	1	0.136	3.15	1	1934-12-07	83	2017-09-18	#NULL!	#NULL!	78	92	52	94	158	3.52	136	23.8754	2412	65	140	3.9	1.06	40	13.5	5.65	5	1	1	0	0	0	0	0	1	1	0	3	1	0	0
354	1	2	0	1	1	1	2	1	0	0	0.131	10.07	1	1947-06-05	70	2017-09-18	#NULL!	#NULL!	61	94	47	79	153	1.54	185	36.4366	2503	40	138	3.8	1.34	44	13	8.7	13	1	0	0	0	0	0	1	1	1	0	3	1	0	0
356	1	3	0	1	2	3	3	2	1	1	0.086	5.56	1	1941-05-15	76	2017-09-25	#NULL!	#NULL!	#NULL!	46	31	103	93	0.98	180	33.9506	647	40	139	4.3	1.65	36	10.8	6.53	8	0	0	0	0	0	0	0	1	1	0	3	1	0	0
357	1	5	0	3	3	5	5	3	1	1	0.155	6.72	1	1939-06-17	78	2017-09-25	122	#NULL!	67	106	32	524	222	2.64	202	31.0735	2083	35	141	4.2	1.83	40	11.4	7.19	8	1	0	0	0	0	0	0	1	1	0	3	1	0	0
358	1	4	1	4	2	4	5	3	2	0	0.453	6.09	1	1943-12-12	74	2017-10-04	#NULL!	#NULL!	#NULL!	55	19	276	116	2.04	165	28.6501	#NULL!	13	131	5	3.31	#NULL!	10.7	7.47	#NULL!	1	0	0	0	0	0	0	2	0	1	3	1	0	0
359	1	2	0	1	1	1	2	1	1	0	0.1	3.53	1	1941-12-14	76	2017-10-09	#NULL!	#NULL!	68	154	53	162	232	2.93	219	21.2585	1705	37	142	3.8	1.38	41	12.1	10.05	9	1	0	0	0	0	0	0	0	0	0	3	1	0	0
360	1	1	0	1	1	1	1	1	1	1	0.08	4.9	1	1942-05-03	75	2017-10-09	135	#NULL!	64	41	42	93	97	0.88	118	30.2343	790	67	139	4.1	1.08	46	13.2	4.29	8	1	0	0	0	0	0	1	1	1	0	3	1	0	0
361	1	1	0	1	1	1	1	1	0	1	0.12	2.61	1	1950-01-17	68	2017-10-11	120	#NULL!	#NULL!	83	30	201	144	1.1	130	31.8047	600	34	140	4.2	1.99	42	13.9	6.2	7	1	0	0	0	0	0	0	2	0	1	3	1	0	0
365	1	5	0	3	3	5	5	3	0	1	0.2	17.69	1	1935-05-17	82	2017-10-18	#NULL!	#NULL!	47	89	27	120	134	0.81	204	24.8016	4345	23	142	4.1	2.53	38	11.4	8.31	17	1	1	0	1	0	0	0	1	1	0	3	1	0	0
525	0	#NULL!	1	4	#NULL!	#NULL!	#NULL!	#NULL!	#NULL!	1	#NULL!	#NULL!	#NULL!	1937-01-29	80	2017-10-24	150	#NULL!	70	#NULL!	#NULL!	59	89	1.85	161	20.23	4307	38	138	3.1	1.66	39	8.3	#NULL!	#NULL!	#NULL!	#NULL!	#NULL!	#NULL!	#NULL!	#NULL!	#NULL!	#NULL!	0	1	3	1	#NULL!	0
529	0	5	0	3	3	5	#NULL!	#NULL!	#NULL!	1	#NULL!	6.98	#NULL!	1935-07-09	82	2017-11-30	107	61	60	73	51	113	141	4.59	273	28.91	7253	30	142	3.7	2.03	44	14.3	#NULL!	#NULL!	#NULL!	#NULL!	#NULL!	#NULL!	#NULL!	#NULL!	#NULL!	#NULL!	#NULL!	#NULL!	3	1	#NULL!	0
531	0	3	1	2	2	4	#NULL!	#NULL!	#NULL!	0	#NULL!	3.93	#NULL!	1935-05-28	82	2017-12-05	160	70	60	56	38	224	128	1.22	246	30.84	139	68	139	3.5	0.81	42	10.2	#NULL!	#NULL!	#NULL!	#NULL!	#NULL!	#NULL!	#NULL!	#NULL!	#NULL!	#NULL!	1	0	3	1	#NULL!	0
534	0	3	0	1	2	3	#NULL!	#NULL!	#NULL!	0	#NULL!	9.94	#NULL!	1936-08-02	81	2017-12-14	179	74	57	#NULL!	#NULL!	86	145	0.08	253	24.09	#NULL!	21	144	3.9	2.15	46	12.9	#NULL!	#NULL!	#NULL!	#NULL!	#NULL!	#NULL!	#NULL!	#NULL!	#NULL!	#NULL!	1	0	3	1	#NULL!	0
535	0	4	0	3	2	3	#NULL!	#NULL!	#NULL!	1	#NULL!	3.19	#NULL!	1951-04-04	66	2017-12-18	110	60	82	41	30	75	83	14.46	194	24.76	6684	34	139	3.8	1.67	34	11.2	#NULL!	#NULL!	#NULL!	#NULL!	#NULL!	#NULL!	#NULL!	#NULL!	#NULL!	#NULL!	0	1	3	1	#NULL!	0
536	0	7	0	3	3	5	#NULL!	#NULL!	#NULL!	1	#NULL!	42.54	#NULL!	1940-12-18	77	2017-12-19	130	70	76	131	38	135	190	1.38	168	23.29	15882	24	139	3.2	2.52	43	12.4	#NULL!	#NULL!	#NULL!	#NULL!	#NULL!	#NULL!	#NULL!	#NULL!	#NULL!	#NULL!	1	0	3	1	#NULL!	0
537	0	4	1	4	2	4	#NULL!	#NULL!	#NULL!	1	#NULL!	5.1	#NULL!	1929-08-17	88	2017-12-21	81	54	110	#NULL!	#NULL!	47	129	1.82	141	24.05	#NULL!	37	138	3.7	1.67	41	12.9	#NULL!	#NULL!	#NULL!	#NULL!	#NULL!	#NULL!	#NULL!	#NULL!	#NULL!	#NULL!	1	0	3	1	#NULL!	0
539	0	4	1	4	2	4	#NULL!	#NULL!	#NULL!	0	#NULL!	5.11	#NULL!	1933-12-14	84	2018-01-04	120	63	70	110	188	37	202	2.25	268	31.98	3258	34	142	3.8	1.43	39	15	#NULL!	#NULL!	#NULL!	#NULL!	#NULL!	#NULL!	#NULL!	#NULL!	#NULL!	#NULL!	#NULL!	#NULL!	3	1	#NULL!	0
540	0	2	0	1	1	1	#NULL!	#NULL!	#NULL!	0	#NULL!	20.51	#NULL!	1947-07-17	70	2018-01-09	84	56	64	176	59	118	253	1.44	151	21.78	4538	38	140	5.1	1.41	44	13.9	#NULL!	#NULL!	#NULL!	#NULL!	#NULL!	#NULL!	#NULL!	#NULL!	#NULL!	#NULL!	0	1	3	1	#NULL!	0
541	0	1	0	1	1	1	#NULL!	#NULL!	#NULL!	1	#NULL!	3.48	#NULL!	1937-02-11	80	2018-01-09	140	80	73	64	64	60	137	1.43	224	23.8	203	79	139	0.4	0.91	46	14.7	#NULL!	#NULL!	#NULL!	#NULL!	#NULL!	#NULL!	#NULL!	#NULL!	#NULL!	#NULL!	0	1	2	0	#NULL!	0
542	0	6	0	3	3	5	#NULL!	#NULL!	#NULL!	1	#NULL!	#NULL!	#NULL!	1939-04-07	78	2018-01-16	124	65	72	139	33	334	223	1.73	256	30.43	6683	32	139	0.4	1.95	39	12.5	#NULL!	#NULL!	#NULL!	#NULL!	#NULL!	#NULL!	#NULL!	#NULL!	#NULL!	#NULL!	#NULL!	#NULL!	3	1	#NULL!	0
543	0	4	1	4	2	4	#NULL!	#NULL!	#NULL!	1	#NULL!	4.62	#NULL!	1959-04-01	58	2018-01-16	94	54	60	66	53	128	139	6.41	156	21.04	69312	23	141	6.7	2.89	35	9.8	#NULL!	#NULL!	#NULL!	#NULL!	#NULL!	#NULL!	#NULL!	#NULL!	#NULL!	#NULL!	#NULL!	#NULL!	3	1	#NULL!	0
544	0	1	0	1	1	1	#NULL!	#NULL!	#NULL!	0	#NULL!	#NULL!	#NULL!	1935-09-28	82	2018-01-18	106	78	64	112	117	137	250	1.83	322	17.36	1412	71	141	0.4	0.78	44	13.9	#NULL!	#NULL!	#NULL!	#NULL!	#NULL!	#NULL!	#NULL!	#NULL!	#NULL!	#NULL!	#NULL!	#NULL!	3	1	#NULL!	0
545	0	3	0	1	2	3	#NULL!	#NULL!	#NULL!	0	#NULL!	#NULL!	#NULL!	1937-09-08	80	2018-01-18	150	80	79	112	64	126	195	3.46	203	28.73	3612	68	139	4.5	0.82	40	12.6	#NULL!	#NULL!	#NULL!	#NULL!	#NULL!	#NULL!	#NULL!	#NULL!	#NULL!	#NULL!	0	1	3	1	#NULL!	0
547	0	3	0	1	2	3	#NULL!	#NULL!	#NULL!	1	#NULL!	2.13	#NULL!	1944-03-20	73	2018-01-25	131	71	80	113	35	557	199	1.87	257	27.46	1433	50	137	4.5	1.38	41	15.9	#NULL!	#NULL!	#NULL!	#NULL!	#NULL!	#NULL!	#NULL!	#NULL!	#NULL!	#NULL!	1	0	3	1	#NULL!	0
548	0	5	1	4	3	6	#NULL!	#NULL!	#NULL!	1	#NULL!	11.02	#NULL!	1955-08-02	62	2018-01-30	140	80	76	67	34	187	130	2.27	263	38.77	530	31	138	3.7	2.2	39	12.9	#NULL!	#NULL!	#NULL!	#NULL!	#NULL!	#NULL!	#NULL!	#NULL!	#NULL!	#NULL!	1	0	2	0	#NULL!	0
551	0	4	0	3	2	3	#NULL!	#NULL!	#NULL!	0	#NULL!	6.05	#NULL!	1933-03-28	84	2018-02-06	120	70	54	105	75	53	188	1.39	172	22.48	17997	45	137	4.3	1.13	39	12.7	#NULL!	#NULL!	#NULL!	#NULL!	#NULL!	#NULL!	#NULL!	#NULL!	#NULL!	#NULL!	1	0	3	1	#NULL!	0
552	0	2	0	1	1	1	#NULL!	#NULL!	#NULL!	0	#NULL!	3.81	#NULL!	1940-01-05	78	2018-02-06	110	60	58	#NULL!	#NULL!	35	296	1.9	165	29.36	891	33	137	5.2	1.5	40	12.5	#NULL!	#NULL!	#NULL!	#NULL!	#NULL!	#NULL!	#NULL!	#NULL!	#NULL!	#NULL!	#NULL!	#NULL!	3	1	#NULL!	0
553	0	1	0	1	1	1	#NULL!	#NULL!	#NULL!	0	#NULL!	2.81	#NULL!	1931-11-09	86	2018-02-08	120	70	75	136	68	192	234	1.56	208	23.44	1523	62	138	3.7	0.85	41	13.3	#NULL!	#NULL!	#NULL!	#NULL!	#NULL!	#NULL!	#NULL!	#NULL!	#NULL!	#NULL!	#NULL!	#NULL!	3	1	#NULL!	0
554	0	2	0	1	1	1	#NULL!	#NULL!	#NULL!	0	#NULL!	2.56	#NULL!	1928-08-08	89	2018-02-13	146	68	64	98	73	101	187	4.27	205	18.37	1597	77	139	4.2	0.69	40	10.3	#NULL!	#NULL!	#NULL!	#NULL!	#NULL!	#NULL!	#NULL!	#NULL!	#NULL!	#NULL!	1	0	3	1	#NULL!	0
559	0	3	1	2	2	4	#NULL!	#NULL!	#NULL!	0	#NULL!	8.57	#NULL!	1940-04-24	77	2018-02-22	100	60	70	63	38	215	134	1.16	219	34.85	940	38	134	3.6	1.35	43	10.3	#NULL!	#NULL!	#NULL!	#NULL!	#NULL!	#NULL!	#NULL!	#NULL!	#NULL!	#NULL!	#NULL!	#NULL!	3	1	#NULL!	0
560	0	2	0	1	1	1	#NULL!	#NULL!	#NULL!	1	#NULL!	4.03	#NULL!	1949-06-29	68	2018-02-27	#NULL!	#NULL!	49	84	36	117	138	1.71	195	29.43	5186	54	139	3.5	1.35	39	11.6	#NULL!	#NULL!	#NULL!	#NULL!	#NULL!	#NULL!	#NULL!	#NULL!	#NULL!	#NULL!	#NULL!	#NULL!	3	1	#NULL!	0
561	0	4	1	4	2	4	#NULL!	#NULL!	#NULL!	1	#NULL!	9.48	#NULL!	1933-11-08	84	2018-02-27	110	90	60	#NULL!	#NULL!	78	128	3.56	213	19.94	#NULL!	41	142	4.2	1.72	29	13.4	#NULL!	#NULL!	#NULL!	#NULL!	#NULL!	#NULL!	#NULL!	#NULL!	#NULL!	#NULL!	#NULL!	#NULL!	3	1	#NULL!	0
562	0	2	0	1	1	1	#NULL!	#NULL!	#NULL!	0	#NULL!	1.95	#NULL!	1933-08-24	84	2018-03-01	127	67	60	80	50	130	150	1.72	182	17.72	9381	65	143	3.5	0.92	37	13.2	#NULL!	#NULL!	#NULL!	#NULL!	#NULL!	#NULL!	#NULL!	#NULL!	#NULL!	#NULL!	#NULL!	#NULL!	3	1	#NULL!	0
563	0	4	0	3	2	3	#NULL!	#NULL!	#NULL!	1	#NULL!	3.71	#NULL!	1932-11-04	85	2018-03-06	#NULL!	#NULL!	109	78	41	90	133	0.47	273	29.67	3575	73	126	0.4	1.13	43	14.3	#NULL!	#NULL!	#NULL!	#NULL!	#NULL!	#NULL!	#NULL!	#NULL!	#NULL!	#NULL!	0	1	4	1	#NULL!	0
564	0	1	0	1	1	1	#NULL!	#NULL!	#NULL!	1	#NULL!	1.08	#NULL!	1963-03-22	54	2018-03-06	140	95	120	76	36	86	125	1.54	229	20.02	6310	77	139	3.7	1.08	40	10.3	#NULL!	#NULL!	#NULL!	#NULL!	#NULL!	#NULL!	#NULL!	#NULL!	#NULL!	#NULL!	#NULL!	#NULL!	3	1	#NULL!	0
565	0	4	1	4	2	4	#NULL!	#NULL!	#NULL!	0	#NULL!	2.36	#NULL!	1931-05-01	86	2018-03-08	142	76	64	#NULL!	#NULL!	70	140	8.2	230	20.09	2987	58	138	4.5	0.9	37	11.5	#NULL!	#NULL!	#NULL!	#NULL!	#NULL!	#NULL!	#NULL!	#NULL!	#NULL!	#NULL!	#NULL!	#NULL!	3	1	#NULL!	0
566	0	5	0	3	3	5	#NULL!	#NULL!	#NULL!	1	#NULL!	13.38	#NULL!	1936-09-06	81	2018-03-13	#NULL!	#NULL!	77	63	24	170	113	2.84	219	27.62	22117	26	141	3.9	2.25	34	8.5	#NULL!	#NULL!	#NULL!	#NULL!	#NULL!	#NULL!	#NULL!	#NULL!	#NULL!	#NULL!	1	0	3	1	#NULL!	0
567	0	0	0	1	1	1	#NULL!	#NULL!	#NULL!	1	#NULL!	2.43	#NULL!	1950-04-20	67	2018-03-13	139	85	80	63	33	156	120	1.96	115	32.85	#NULL!	67	138	4.2	1.13	44	14.2	#NULL!	#NULL!	#NULL!	#NULL!	#NULL!	#NULL!	#NULL!	#NULL!	#NULL!	#NULL!	1	0	2	0	#NULL!	0
568	0	4	0	3	2	3	#NULL!	#NULL!	#NULL!	0	#NULL!	7.68	#NULL!	1933-02-11	85	2018-03-14	132	67	58	92	71	131	183	0.29	246	27.51	1575	34	140	5.2	1.79	35	11	#NULL!	#NULL!	#NULL!	#NULL!	#NULL!	#NULL!	#NULL!	#NULL!	#NULL!	#NULL!	#NULL!	#NULL!	3	1	#NULL!	0
569	0	4	0	3	2	3	#NULL!	#NULL!	#NULL!	1	#NULL!	1.39	#NULL!	1932-01-12	86	2018-03-20	147	89	90	73	51	65	134	2.29	213	20.45	3322	80	140	4.7	0.83	39	11	#NULL!	#NULL!	#NULL!	#NULL!	#NULL!	#NULL!	#NULL!	#NULL!	#NULL!	#NULL!	#NULL!	#NULL!	3	1	#NULL!	0
570	0	2	0	1	1	1	#NULL!	#NULL!	#NULL!	1	#NULL!	3.91	#NULL!	1944-05-03	73	2018-03-20	122	73	70	113	51	139	185	0.58	366	18.38	1880	79	141	4.5	0.75	43	14	#NULL!	#NULL!	#NULL!	#NULL!	#NULL!	#NULL!	#NULL!	#NULL!	#NULL!	#NULL!	#NULL!	#NULL!	3	1	#NULL!	0
571	0	5	0	3	3	5	#NULL!	#NULL!	#NULL!	1	#NULL!	18.77	#NULL!	1937-08-16	80	2018-03-22	130	80	78	100	36	130	156	0.12	127	21.47	6175	45	141	4.7	1.45	36	10.7	#NULL!	#NULL!	#NULL!	#NULL!	#NULL!	#NULL!	#NULL!	#NULL!	#NULL!	#NULL!	#NULL!	#NULL!	3	1	#NULL!	0
572	0	4	0	3	2	3	#NULL!	#NULL!	#NULL!	1	#NULL!	3.84	#NULL!	1942-06-29	75	2018-03-22	120	70	80	#NULL!	#NULL!	#NULL!	#NULL!	0.91	175	25.85	#NULL!	34	137	3.8	1.9	47	10.8	#NULL!	#NULL!	#NULL!	#NULL!	#NULL!	#NULL!	#NULL!	#NULL!	#NULL!	#NULL!	#NULL!	#NULL!	2	0	#NULL!	0
573	0	4	1	4	2	4	#NULL!	#NULL!	#NULL!	1	#NULL!	8.64	#NULL!	1940-07-20	77	2018-03-27	#NULL!	#NULL!	69	70	41	91	125	8.14	174	22.39	#NULL!	40	140	4.1	1.63	41	12.5	#NULL!	#NULL!	#NULL!	#NULL!	#NULL!	#NULL!	#NULL!	#NULL!	#NULL!	#NULL!	1	0	3	1	#NULL!	0
575	0	4	1	4	2	4	#NULL!	#NULL!	#NULL!	0	#NULL!	4.69	#NULL!	1941-10-26	76	2018-03-29	#NULL!	#NULL!	91	124	84	72	219	5.67	170	31.89	535	57	143	3.9	0.97	43	12.3	#NULL!	#NULL!	#NULL!	#NULL!	#NULL!	#NULL!	#NULL!	#NULL!	#NULL!	#NULL!	#NULL!	#NULL!	3	1	#NULL!	0
576	0	4	1	4	2	4	#NULL!	#NULL!	#NULL!	1	#NULL!	14.83	#NULL!	1931-12-11	86	2018-04-03	100	50	67	#NULL!	#NULL!	88	135	0.51	170	30.86	1288	22	147	3.9	2.56	35	10.2	#NULL!	#NULL!	#NULL!	#NULL!	#NULL!	#NULL!	#NULL!	#NULL!	#NULL!	#NULL!	1	0	3	1	#NULL!	0
577	0	5	1	4	3	6	#NULL!	#NULL!	#NULL!	1	#NULL!	7.1	#NULL!	1939-12-23	78	2018-04-03	#NULL!	#NULL!	50	65	38	138	124	1.46	173	25.1	949	54	137	4.6	1.26	43	11.1	#NULL!	#NULL!	#NULL!	#NULL!	#NULL!	#NULL!	#NULL!	#NULL!	#NULL!	#NULL!	#NULL!	#NULL!	3	1	#NULL!	1
578	0	3	1	2	2	4	#NULL!	#NULL!	#NULL!	1	#NULL!	15.96	#NULL!	1937-09-12	80	2018-04-10	136	83	60	135	45	95	195	1.36	155	28.73	1439	62	141	3.8	1.12	42	16.3	#NULL!	#NULL!	#NULL!	#NULL!	#NULL!	#NULL!	#NULL!	#NULL!	#NULL!	#NULL!	1	0	3	1	#NULL!	0
579	0	1	1	2	1	2	#NULL!	#NULL!	#NULL!	0	#NULL!	7.83	#NULL!	1949-05-07	68	2018-04-10	120	80	66	140	71	75	223	1.15	189	24.66	1412	62	142	3.7	0.95	42	12.9	#NULL!	#NULL!	#NULL!	#NULL!	#NULL!	#NULL!	#NULL!	#NULL!	#NULL!	#NULL!	#NULL!	#NULL!	3	1	#NULL!	0
581	0	1	0	1	1	1	#NULL!	#NULL!	#NULL!	0	#NULL!	4.17	#NULL!	1935-06-16	82	2018-04-17	141	87	70	59	51	169	136	2.14	186	26.57	1849	67	140	4.8	0.82	4.3	13	#NULL!	#NULL!	#NULL!	#NULL!	#NULL!	#NULL!	#NULL!	#NULL!	#NULL!	#NULL!	0	1	3	1	#NULL!	0
583	0	4	1	4	2	4	#NULL!	#NULL!	#NULL!	0	#NULL!	6	#NULL!	1951-07-30	66	2018-04-19	90	51	58	#NULL!	#NULL!	116	176	2.11	74	22.59	#NULL!	46	129	3.3	1.22	26	7.6	#NULL!	#NULL!	#NULL!	#NULL!	#NULL!	#NULL!	#NULL!	#NULL!	#NULL!	#NULL!	#NULL!	#NULL!	4	1	#NULL!	0
586	0	2	0	1	1	1	#NULL!	#NULL!	#NULL!	0	#NULL!	2.14	#NULL!	1935-01-26	83	2018-04-26	160	68	75	47	38	134	106	1.33	193	30.43	4271	#NULL!	141	3.5	1.06	42	13	#NULL!	#NULL!	#NULL!	#NULL!	#NULL!	#NULL!	#NULL!	#NULL!	#NULL!	#NULL!	#NULL!	#NULL!	3	1	#NULL!	0
591	0	3	0	1	2	3	#NULL!	#NULL!	#NULL!	1	#NULL!	1.96	#NULL!	1949-11-12	68	2018-05-15	105	66	72	165	66	119	249	0.85	166	21.55	3248	58	140	4.4	1.26	42	12.9	#NULL!	#NULL!	#NULL!	#NULL!	#NULL!	#NULL!	#NULL!	#NULL!	#NULL!	#NULL!	0	1	2	0	#NULL!	0
592	0	4	1	4	2	4	#NULL!	#NULL!	#NULL!	1	#NULL!	6.76	#NULL!	1942-10-15	75	2018-05-15	100	70	81	31	26	122	76	4.25	266	38.09	5931	44	140	0.4	1.52	29	10.2	#NULL!	#NULL!	#NULL!	#NULL!	#NULL!	#NULL!	#NULL!	#NULL!	#NULL!	#NULL!	#NULL!	#NULL!	3	1	#NULL!	0
593	0	2	0	1	1	1	#NULL!	#NULL!	#NULL!	0	#NULL!	4.04	#NULL!	1961-06-13	56	2018-05-17	110	74	62	119	63	100	197	3.09	280	25.25	2717	52	138	4.4	1.2	45	12.9	#NULL!	#NULL!	#NULL!	#NULL!	#NULL!	#NULL!	#NULL!	#NULL!	#NULL!	#NULL!	1	0	3	1	#NULL!	0
596	0	2	0	1	1	1	#NULL!	#NULL!	#NULL!	1	#NULL!	6.89	#NULL!	1949-09-07	68	2018-05-24	135	90	78	182	32	404	263	3.26	141	30.68	1382	39	139	4.4	1.74	40	14.8	#NULL!	#NULL!	#NULL!	#NULL!	#NULL!	#NULL!	#NULL!	#NULL!	#NULL!	#NULL!	#NULL!	#NULL!	2	0	#NULL!	0
597	0	3	0	1	2	3	#NULL!	#NULL!	#NULL!	0	#NULL!	3.66	#NULL!	1943-06-09	74	2018-05-29	80	42	65	99	48	93	161	0.46	230	20.83	4827	66	140	4.7	0.69	35	11.3	#NULL!	#NULL!	#NULL!	#NULL!	#NULL!	#NULL!	#NULL!	#NULL!	#NULL!	#NULL!	0	1	3	1	#NULL!	0
599	0	2	0	1	1	1	#NULL!	#NULL!	#NULL!	0	#NULL!	3.81	#NULL!	1939-01-29	79	2018-06-05	110	70	75	90	67	164	182	1.16	109	28.34	299	39	140	4.3	1.31	45	12.7	#NULL!	#NULL!	#NULL!	#NULL!	#NULL!	#NULL!	#NULL!	#NULL!	#NULL!	#NULL!	#NULL!	#NULL!	3	1	#NULL!	0
600	0	2	0	1	1	1	#NULL!	#NULL!	#NULL!	1	#NULL!	0.81	#NULL!	1941-02-23	77	2018-06-05	140	72	70	123	43	193	196	1.27	194	24.49	700	57	140	4.5	1.22	43	14.9	#NULL!	#NULL!	#NULL!	#NULL!	#NULL!	#NULL!	#NULL!	#NULL!	#NULL!	#NULL!	#NULL!	#NULL!	1	1	#NULL!	0
603	0	2	1	2	1	2	#NULL!	#NULL!	#NULL!	0	#NULL!	2.18	#NULL!	1946-07-07	71	2017-12-12	#NULL!	#NULL!	115	152	64	102	232	3.82	266	21.84	2923	58	139	3.7	0.98	46	14	#NULL!	#NULL!	#NULL!	#NULL!	#NULL!	#NULL!	#NULL!	#NULL!	#NULL!	#NULL!	#NULL!	#NULL!	3	1	#NULL!	0
605	0	3	1	2	2	4	#NULL!	#NULL!	#NULL!	1	#NULL!	5.33	#NULL!	1936-05-16	81	2018-02-15	120	60	#NULL!	77	57	136	155	1.79	202	22.77	6368	34	135	4.4	1.81	40	11.7	#NULL!	#NULL!	#NULL!	#NULL!	#NULL!	#NULL!	#NULL!	#NULL!	#NULL!	#NULL!	0	1	3	1	#NULL!	0
607	0	3	0	1	2	3	#NULL!	#NULL!	#NULL!	0	#NULL!	1.94	#NULL!	1938-10-29	79	2018-02-20	121	68	75	79	44	101	139	0.85	161	21.55	3142	60	142	3.6	0.91	41	14.3	#NULL!	#NULL!	#NULL!	#NULL!	#NULL!	#NULL!	#NULL!	#NULL!	#NULL!	#NULL!	1	0	3	1	#NULL!	0
608	0	3	0	1	2	3	#NULL!	#NULL!	#NULL!	1	#NULL!	4.06	#NULL!	1940-12-12	77	2018-06-07	147	101	#NULL!	67	70	67	147	1.29	133	19.95	3295	43	141	4.9	1.55	38	16.6	#NULL!	#NULL!	#NULL!	#NULL!	#NULL!	#NULL!	#NULL!	#NULL!	#NULL!	#NULL!	#NULL!	#NULL!	3	1	#NULL!	0
609	0	3	0	1	2	3	#NULL!	#NULL!	#NULL!	1	#NULL!	3.54	#NULL!	1935-02-16	83	2018-06-12	106	61	70	#NULL!	#NULL!	93	187	1.49	276	21.46	#NULL!	65	138	4.5	1.06	39	10.7	#NULL!	#NULL!	#NULL!	#NULL!	#NULL!	#NULL!	#NULL!	#NULL!	#NULL!	#NULL!	#NULL!	#NULL!	3	1	#NULL!	0
613	0	3	0	1	2	3	#NULL!	#NULL!	#NULL!	0	#NULL!	6.72	#NULL!	1963-03-21	55	2018-06-21	124	74	64	#NULL!	#NULL!	182	222	1.28	193	22.53	1343	59	139	2.6	1.06	50	14.5	#NULL!	#NULL!	#NULL!	#NULL!	#NULL!	#NULL!	#NULL!	#NULL!	#NULL!	#NULL!	#NULL!	#NULL!	2	0	#NULL!	0
616	0	4	0	3	2	3	#NULL!	#NULL!	#NULL!	1	#NULL!	5.62	#NULL!	1935-04-04	83	2018-07-03	113	38	76	130	45	92	189	0.17	248	26.35	6396	42	139	3.7	1.52	36	10	#NULL!	#NULL!	#NULL!	#NULL!	#NULL!	#NULL!	#NULL!	#NULL!	#NULL!	#NULL!	#NULL!	#NULL!	3	1	#NULL!	0
617	0	3	0	1	2	3	#NULL!	#NULL!	#NULL!	0	#NULL!	4.28	#NULL!	1938-05-23	80	2018-07-03	127	84	72	#NULL!	#NULL!	161	207	2.74	300	23.03	#NULL!	72	134	3.5	0.78	37	12.5	#NULL!	#NULL!	#NULL!	#NULL!	#NULL!	#NULL!	#NULL!	#NULL!	#NULL!	#NULL!	#NULL!	#NULL!	2	0	#NULL!	0
619	0	4	0	3	2	3	#NULL!	#NULL!	#NULL!	1	#NULL!	4.41	#NULL!	1937-12-31	80	2018-07-10	110	62	60	35	68	60	112	2.78	168	21.04	4130	58	136	4.8	1.26	40	9.3	#NULL!	#NULL!	#NULL!	#NULL!	#NULL!	#NULL!	#NULL!	#NULL!	#NULL!	#NULL!	#NULL!	#NULL!	3	1	#NULL!	0
625	0	2	1	2	1	2	#NULL!	#NULL!	#NULL!	0	#NULL!	5.7	#NULL!	1940-03-31	78	2018-07-24	133	68	72	57	51	196	138	2.38	221	25.86	928	86	139	4.1	0.64	42	12.9	#NULL!	#NULL!	#NULL!	#NULL!	#NULL!	#NULL!	#NULL!	#NULL!	#NULL!	#NULL!	#NULL!	#NULL!	3	1	#NULL!	0
627	0	4	0	3	2	3	#NULL!	#NULL!	#NULL!	0	#NULL!	8.48	#NULL!	1928-09-15	89	2018-07-31	96	60	64	99	43	145	164	2.39	233	36.58	1164	29	138	4.6	1.58	71	11.7	#NULL!	#NULL!	#NULL!	#NULL!	#NULL!	#NULL!	#NULL!	#NULL!	#NULL!	#NULL!	#NULL!	#NULL!	3	1	#NULL!	0
628	0	2	0	1	1	1	#NULL!	#NULL!	#NULL!	0	#NULL!	6.85	#NULL!	1943-09-05	74	2018-07-31	102	62	76	105	78	81	195	4.02	279	17.04	5391	86	134	3.3	0.7	34	12.6	#NULL!	#NULL!	#NULL!	#NULL!	#NULL!	#NULL!	#NULL!	#NULL!	#NULL!	#NULL!	#NULL!	#NULL!	3	1	#NULL!	0
629	0	4	0	3	2	3	#NULL!	#NULL!	#NULL!	1	#NULL!	6.97	#NULL!	1932-02-06	86	2018-08-07	120	70	64	58	54	138	133	2.77	143	18.31	12468	13	136	5.6	4.03	36	10.2	#NULL!	#NULL!	#NULL!	#NULL!	#NULL!	#NULL!	#NULL!	#NULL!	#NULL!	#NULL!	#NULL!	#NULL!	3	1	#NULL!	0
630	0	1	1	2	1	2	#NULL!	#NULL!	#NULL!	1	#NULL!	5.24	#NULL!	1962-06-11	56	2018-08-07	91	57	88	65	63	74	139	0.58	217	19.55	8168	103	137	0.4	0.75	42	14.4	#NULL!	#NULL!	#NULL!	#NULL!	#NULL!	#NULL!	#NULL!	#NULL!	#NULL!	#NULL!	1	0	3	1	#NULL!	0
632	0	5	0	3	3	5	#NULL!	#NULL!	#NULL!	1	#NULL!	10.24	#NULL!	1937-07-01	81	2018-08-14	95	60	61	#NULL!	#NULL!	32	77	2.08	238	18.94	#NULL!	49	139	0.4	1.35	31	9	#NULL!	#NULL!	#NULL!	#NULL!	#NULL!	#NULL!	#NULL!	#NULL!	#NULL!	#NULL!	1	0	3	1	#NULL!	0
634	0	3	0	1	2	3	#NULL!	#NULL!	#NULL!	1	#NULL!	13.44	#NULL!	1942-08-02	76	2018-08-21	#NULL!	#NULL!	58	46	41	156	111	1.45	160	29.07	#NULL!	22	146	0.5	2.66	41	10.4	#NULL!	#NULL!	#NULL!	#NULL!	#NULL!	#NULL!	#NULL!	#NULL!	#NULL!	#NULL!	1	0	3	1	#NULL!	0
636	0	3	0	1	2	3	#NULL!	#NULL!	#NULL!	1	#NULL!	9.53	#NULL!	1941-11-08	76	2018-08-23	#NULL!	#NULL!	90	96	60	84	169	0.91	275	22.68	3730	32	137	5.4	1.97	44	12.5	#NULL!	#NULL!	#NULL!	#NULL!	#NULL!	#NULL!	#NULL!	#NULL!	#NULL!	#NULL!	1	0	3	1	#NULL!	0
637	0	5	1	4	3	6	#NULL!	#NULL!	#NULL!	0	#NULL!	2.62	#NULL!	1936-07-10	82	2018-08-28	113	77	78	71	53	78	136	1.92	271	20.2	#NULL!	57	146	3.6	0.76	31	10.4	#NULL!	#NULL!	#NULL!	#NULL!	#NULL!	#NULL!	#NULL!	#NULL!	#NULL!	#NULL!	#NULL!	#NULL!	3	1	#NULL!	0
638	0	4	1	4	2	4	#NULL!	#NULL!	#NULL!	0	#NULL!	6.92	#NULL!	1978-12-04	39	2018-08-28	106	72	757	#NULL!	#NULL!	76	129	3.32	230	25.1	#NULL!	16	141	3.8	2.61	35	14	#NULL!	#NULL!	#NULL!	#NULL!	#NULL!	#NULL!	#NULL!	#NULL!	#NULL!	#NULL!	0	1	3	1	#NULL!	0
639	0	2	0	1	1	1	#NULL!	#NULL!	#NULL!	1	#NULL!	2.31	#NULL!	1953-03-29	65	2018-08-30	131	69	70	138	61	149	222	1.31	178	32.61	688	66	138	0.4	1.27	44	15	#NULL!	#NULL!	#NULL!	#NULL!	#NULL!	#NULL!	#NULL!	#NULL!	#NULL!	#NULL!	0	1	3	1	#NULL!	0
640	0	3	1	2	2	4	#NULL!	#NULL!	#NULL!	1	#NULL!	2.41	#NULL!	1946-08-18	72	2018-09-04	#NULL!	#NULL!	66	109	32	245	179	1.7	223	22.65	21500	10	140	5.2	#NULL!	34	8.7	#NULL!	#NULL!	#NULL!	#NULL!	#NULL!	#NULL!	#NULL!	#NULL!	#NULL!	#NULL!	1	0	3	1	#NULL!	0
641	0	3	0	1	2	3	#NULL!	#NULL!	#NULL!	0	#NULL!	1.59	#NULL!	1934-12-29	83	2018-09-04	185	100	90	86	27	87	126	4.07	193	24.65	3256	53	140	4.2	1.02	38	11.3	#NULL!	#NULL!	#NULL!	#NULL!	#NULL!	#NULL!	#NULL!	#NULL!	#NULL!	#NULL!	#NULL!	#NULL!	3	1	#NULL!	0
642	0	1	1	2	1	2	#NULL!	#NULL!	#NULL!	0	#NULL!	2.79	#NULL!	1945-06-25	73	2018-09-06	129	90	84	48	36	67	94	1.63	248	34.52	6256	45	142	3.8	1.2	35	12.8	#NULL!	#NULL!	#NULL!	#NULL!	#NULL!	#NULL!	#NULL!	#NULL!	#NULL!	#NULL!	#NULL!	#NULL!	3	1	#NULL!	0
643	0	3	1	2	2	4	#NULL!	#NULL!	#NULL!	0	#NULL!	5.89	#NULL!	1935-01-12	83	2018-09-11	134	75	70	84	53	69	148	1.34	290	28.23	1195	59	135	4.4	0.9	42	11	#NULL!	#NULL!	#NULL!	#NULL!	#NULL!	#NULL!	#NULL!	#NULL!	#NULL!	#NULL!	#NULL!	#NULL!	3	1	#NULL!	0
644	0	4	1	4	2	4	#NULL!	#NULL!	#NULL!	0	#NULL!	5.76	#NULL!	1942-09-01	76	2018-09-10	117	69	72	79	56	87	148	1.49	171	31.56	1149	37	133	3.8	1.4	44	11	#NULL!	#NULL!	#NULL!	#NULL!	#NULL!	#NULL!	#NULL!	#NULL!	#NULL!	#NULL!	#NULL!	#NULL!	3	1	#NULL!	0
645	0	2	1	2	1	2	#NULL!	#NULL!	#NULL!	0	#NULL!	1.73	#NULL!	1931-09-28	86	2018-09-13	133	67	64	100	90	74	201	0.67	263	23.73	2228	52	131	4.8	0.99	45	12	#NULL!	#NULL!	#NULL!	#NULL!	#NULL!	#NULL!	#NULL!	#NULL!	#NULL!	#NULL!	#NULL!	#NULL!	3	1	#NULL!	0
647	0	4	1	4	2	4	#NULL!	#NULL!	#NULL!	0	#NULL!	6.73	#NULL!	1929-10-30	88	2018-09-18	141	81	78	155	82	54	245	1.2	183	21.88	1229	36	140	4.7	1.32	44	10.9	#NULL!	#NULL!	#NULL!	#NULL!	#NULL!	#NULL!	#NULL!	#NULL!	#NULL!	#NULL!	#NULL!	#NULL!	3	1	#NULL!	0
648	0	4	0	3	2	3	#NULL!	#NULL!	#NULL!	1	#NULL!	3.68	#NULL!	1946-05-09	72	2018-09-20	169	89	100	52	30	158	106	1.65	121	23.04	19606	10	143	4.2	5.45	40	8.7	#NULL!	#NULL!	#NULL!	#NULL!	#NULL!	#NULL!	#NULL!	#NULL!	#NULL!	#NULL!	1	0	3	1	#NULL!	0
650	0	0	0	1	1	1	#NULL!	#NULL!	#NULL!	1	#NULL!	0.91	#NULL!	1961-03-13	57	2018-10-02	121	76	70	34	53	212	119	0.14	182	27.87	516	95	139	4.2	0.73	45	13.1	#NULL!	#NULL!	#NULL!	#NULL!	#NULL!	#NULL!	#NULL!	#NULL!	#NULL!	#NULL!	1	0	3	1	#NULL!	0
652	0	0	0	1	1	1	#NULL!	#NULL!	#NULL!	1	#NULL!	4.88	#NULL!	1954-02-16	64	2018-10-02	139	69	64	76	42	176	145	1.74	220	27.4	673	78	141	4.7	1.01	45	13.1	#NULL!	#NULL!	#NULL!	#NULL!	#NULL!	#NULL!	#NULL!	#NULL!	#NULL!	#NULL!	#NULL!	#NULL!	3	1	#NULL!	0
654	0	1	0	1	1	1	#NULL!	#NULL!	#NULL!	0	#NULL!	1.05	#NULL!	1942-12-12	75	2018-10-09	145	70	76	67	55	85	135	1.31	238	22.27	992	65	138	4.3	0.87	38	12.6	#NULL!	#NULL!	#NULL!	#NULL!	#NULL!	#NULL!	#NULL!	#NULL!	#NULL!	#NULL!	#NULL!	#NULL!	3	1	#NULL!	0
656	0	5	0	3	3	5	#NULL!	#NULL!	#NULL!	1	#NULL!	13.36	#NULL!	1943-05-27	75	2018-10-11	107	60	76	90	32	188	151	1.77	171	25.78	#NULL!	34	143	3.2	2.16	30	8.4	#NULL!	#NULL!	#NULL!	#NULL!	#NULL!	#NULL!	#NULL!	#NULL!	#NULL!	#NULL!	#NULL!	#NULL!	3	1	#NULL!	0
657	0	3	0	1	2	3	#NULL!	#NULL!	#NULL!	1	#NULL!	8.58	#NULL!	1935-06-12	83	2018-10-16	131	60	73	147	50	232	233	0.73	214	24.72	1473	35	137	5.3	1.78	42	10.8	#NULL!	#NULL!	#NULL!	#NULL!	#NULL!	#NULL!	#NULL!	#NULL!	#NULL!	#NULL!	#NULL!	#NULL!	3	1	#NULL!	0
658	0	3	0	1	2	3	#NULL!	#NULL!	#NULL!	1	#NULL!	7.25	#NULL!	1932-04-16	86	2018-10-16	#NULL!	#NULL!	60	73	43	60	125	#NULL!	131	#NULL!	1832	50	140	4.2	1.29	45	10.5	#NULL!	#NULL!	#NULL!	#NULL!	#NULL!	#NULL!	#NULL!	#NULL!	#NULL!	#NULL!	#NULL!	#NULL!	3	1	#NULL!	0
660	0	2	0	1	1	1	#NULL!	#NULL!	#NULL!	1	#NULL!	6.31	#NULL!	1940-05-25	78	2018-10-25	#NULL!	#NULL!	60	173	46	267	260	3.86	201	24.28	1533	30	142	5.1	2.05	47	11.2	#NULL!	#NULL!	#NULL!	#NULL!	#NULL!	#NULL!	#NULL!	#NULL!	#NULL!	#NULL!	#NULL!	#NULL!	2	0	#NULL!	0
664	0	1	0	1	1	1	#NULL!	#NULL!	#NULL!	1	#NULL!	1.14	#NULL!	1939-07-26	79	2018-11-06	142	65	82	113	33	302	192	3.2	192	23.89	#NULL!	64	136	5.6	1.09	40	13.5	#NULL!	#NULL!	#NULL!	#NULL!	#NULL!	#NULL!	#NULL!	#NULL!	#NULL!	#NULL!	1	0	3	1	#NULL!	0
671	0	5	0	3	3	5	#NULL!	#NULL!	#NULL!	0	#NULL!	1.48	#NULL!	1942-07-04	76	2018-11-29	#NULL!	#NULL!	75	61	83	61	153	1.29	135	20.62	1620	42	141	4.3	1.18	40	10.8	#NULL!	#NULL!	#NULL!	#NULL!	#NULL!	#NULL!	#NULL!	#NULL!	#NULL!	#NULL!	0	1	2	0	#NULL!	0
672	0	5	1	4	3	6	#NULL!	#NULL!	#NULL!	1	#NULL!	4.18	#NULL!	1937-01-21	81	2018-11-29	120	58	70	78	37	172	141	3.78	184	29.41	12904	36	144	4.1	1.73	29	12.4	#NULL!	#NULL!	#NULL!	#NULL!	#NULL!	#NULL!	#NULL!	#NULL!	#NULL!	#NULL!	1	0	3	1	#NULL!	0
673	0	2	0	1	1	1	#NULL!	#NULL!	#NULL!	0	#NULL!	1.68	#NULL!	1933-06-09	85	2018-12-04	97	61	70	111	34	88	159	2.55	197	22.84	2390	36	141	4.5	1.33	40	12.2	#NULL!	#NULL!	#NULL!	#NULL!	#NULL!	#NULL!	#NULL!	#NULL!	#NULL!	#NULL!	#NULL!	#NULL!	3	1	#NULL!	0
675	0	3	0	1	2	3	#NULL!	#NULL!	#NULL!	1	#NULL!	3.72	#NULL!	1936-03-07	82	2018-12-11	#NULL!	#NULL!	58	75	51	100	141	1.1	189	27.1	738	95	141	4.8	0.58	37	12.2	#NULL!	#NULL!	#NULL!	#NULL!	#NULL!	#NULL!	#NULL!	#NULL!	#NULL!	#NULL!	1	0	3	1	#NULL!	0
676	0	2	1	2	1	2	#NULL!	#NULL!	#NULL!	0	#NULL!	7.17	#NULL!	1931-03-06	87	2018-12-11	#NULL!	#NULL!	57	117	78	175	222	1.71	186	22.94	595	60	142	4.1	0.87	39	12.1	#NULL!	#NULL!	#NULL!	#NULL!	#NULL!	#NULL!	#NULL!	#NULL!	#NULL!	#NULL!	#NULL!	#NULL!	3	1	#NULL!	0
678	0	2	1	2	1	2	#NULL!	#NULL!	#NULL!	0	#NULL!	3.78	#NULL!	1934-06-11	84	2018-12-18	#NULL!	#NULL!	60	110	84	72	205	1.46	161	23.88	2551	38	142	0.5	1.3	43	12.1	#NULL!	#NULL!	#NULL!	#NULL!	#NULL!	#NULL!	#NULL!	#NULL!	#NULL!	#NULL!	#NULL!	#NULL!	3	1	#NULL!	0
681	0	1	1	2	1	2	#NULL!	#NULL!	#NULL!	1	#NULL!	1.69	#NULL!	1981-04-24	37	2018-12-27	#NULL!	#NULL!	77	47	26	109	90	1.32	154	22.64	20677	106	137	3.6	0.96	43	14.7	#NULL!	#NULL!	#NULL!	#NULL!	#NULL!	#NULL!	#NULL!	#NULL!	#NULL!	#NULL!	0	1	3	1	#NULL!	0
682	0	5	0	3	3	5	#NULL!	#NULL!	#NULL!	1	#NULL!	29.45	#NULL!	1939-05-07	79	2019-01-03	100	60	60	70	33	244	141	1.45	162	24.98	5671	32	140	4.4	1.95	44	13.7	#NULL!	#NULL!	#NULL!	#NULL!	#NULL!	#NULL!	#NULL!	#NULL!	#NULL!	#NULL!	0	1	3	1	#NULL!	0
683	0	3	0	1	2	3	#NULL!	#NULL!	#NULL!	0	#NULL!	12.84	#NULL!	1938-01-30	80	2019-01-08	97	60	44	#NULL!	#NULL!	66	82	2.22	134	21.77	6106	36	138	0.4	0.96	33	11.8	#NULL!	#NULL!	#NULL!	#NULL!	#NULL!	#NULL!	#NULL!	#NULL!	#NULL!	#NULL!	0	1	3	1	#NULL!	0
684	0	2	0	1	1	1	#NULL!	#NULL!	#NULL!	1	#NULL!	5.44	#NULL!	1951-04-17	67	2019-01-08	149	69	98	29	106	59	162	3.1	135	25.96	6941	24	139	4.6	2.65	41	10	#NULL!	#NULL!	#NULL!	#NULL!	#NULL!	#NULL!	#NULL!	#NULL!	#NULL!	#NULL!	1	0	3	1	#NULL!	0
685	0	3	0	1	2	3	#NULL!	#NULL!	#NULL!	0	#NULL!	13.36	#NULL!	1937-08-03	81	2019-01-10	138	73	78	127	65	38	35	0.61	228	21.61	#NULL!	55	138	4.2	0.97	47	12.1	#NULL!	#NULL!	#NULL!	#NULL!	#NULL!	#NULL!	#NULL!	#NULL!	#NULL!	#NULL!	0	1	3	1	#NULL!	0
686	0	4	0	3	2	3	#NULL!	#NULL!	#NULL!	1	#NULL!	48.37	#NULL!	1933-06-29	85	2019-01-15	121	60	90	111	56	70	178	2.15	187	20.81	9006	34	142	5.2	1.79	40	11.7	#NULL!	#NULL!	#NULL!	#NULL!	#NULL!	#NULL!	#NULL!	#NULL!	#NULL!	#NULL!	0	1	3	1	#NULL!	0
691	0	4	0	3	2	3	#NULL!	#NULL!	#NULL!	0	#NULL!	42.34	#NULL!	1937-05-22	81	2019-01-29	108	71	80	146	57	146	225	0.98	176	26.99	1244	32	138	5.2	1.5	45	12.2	#NULL!	#NULL!	#NULL!	#NULL!	#NULL!	#NULL!	#NULL!	#NULL!	#NULL!	#NULL!	1	0	3	1	#NULL!	0
693	0	2	0	1	1	1	#NULL!	#NULL!	#NULL!	1	#NULL!	7.67	#NULL!	1957-07-24	61	2019-02-05	150	90	62	88	55	120	161	0.78	215	43.47	1571	43	140	4.6	1.68	41	16	#NULL!	#NULL!	#NULL!	#NULL!	#NULL!	#NULL!	#NULL!	#NULL!	#NULL!	#NULL!	0	1	3	1	#NULL!	0
694	0	4	1	4	2	4	#NULL!	#NULL!	#NULL!	0	#NULL!	6.38	#NULL!	1939-01-17	80	2019-02-05	137	89	70	67	63	111	147	0.9	156	28.34	2994	40	141	0.4	1.27	42	12.9	#NULL!	#NULL!	#NULL!	#NULL!	#NULL!	#NULL!	#NULL!	#NULL!	#NULL!	#NULL!	#NULL!	#NULL!	3	1	#NULL!	0
696	0	2	0	1	1	1	#NULL!	#NULL!	#NULL!	0	#NULL!	23.73	#NULL!	1951-08-22	67	2019-02-14	108	58	68	105	49	160	179	1.72	175	33.25	4046	17	141	3.4	2.74	44	13.4	#NULL!	#NULL!	#NULL!	#NULL!	#NULL!	#NULL!	#NULL!	#NULL!	#NULL!	#NULL!	0	1	3	1	#NULL!	0
699	0	2	0	1	1	1	#NULL!	#NULL!	#NULL!	1	#NULL!	26.57	#NULL!	1939-05-02	79	2019-02-28	143	97	80	101	79	126	199	#NULL!	137	23.25	7378	22	142	3.9	2.62	39	17.3	#NULL!	#NULL!	#NULL!	#NULL!	#NULL!	#NULL!	#NULL!	#NULL!	#NULL!	#NULL!	#NULL!	#NULL!	3	1	#NULL!	0
700	0	2	0	1	1	1	#NULL!	#NULL!	#NULL!	0	#NULL!	27.55	#NULL!	1938-12-19	80	2019-03-05	137	59	56	#NULL!	#NULL!	#NULL!	#NULL!	#NULL!	190	26.57	1279	38	141	4.4	1.33	45	13.2	#NULL!	#NULL!	#NULL!	#NULL!	#NULL!	#NULL!	#NULL!	#NULL!	#NULL!	#NULL!	#NULL!	#NULL!	3	1	#NULL!	0
703	0	6	0	3	3	5	#NULL!	#NULL!	#NULL!	1	#NULL!	28.63	#NULL!	1941-07-24	77	2019-03-12	127	50	69	59	53	72	123	1.49	201	22.65	1809	51	141	4.1	1.33	42	11.9	#NULL!	#NULL!	#NULL!	#NULL!	#NULL!	#NULL!	#NULL!	#NULL!	#NULL!	#NULL!	#NULL!	#NULL!	3	1	#NULL!	0
704	0	1	0	1	1	1	#NULL!	#NULL!	#NULL!	1	#NULL!	2.76	#NULL!	1947-06-30	71	2019-03-12	128	70	50	73	54	131	147	1.47	134	24.09	183	74	137	3.8	1.02	40	15.4	#NULL!	#NULL!	#NULL!	#NULL!	#NULL!	#NULL!	#NULL!	#NULL!	#NULL!	#NULL!	#NULL!	#NULL!	#NULL!	#NULL!	#NULL!	0
705	0	4	0	3	2	3	#NULL!	#NULL!	#NULL!	1	#NULL!	42.51	#NULL!	1925-01-21	94	2019-03-14	97	59	68	57	50	80	119	3.36	169	22.77	6682	53	134	0.5	1.17	40	11.7	#NULL!	#NULL!	#NULL!	#NULL!	#NULL!	#NULL!	#NULL!	#NULL!	#NULL!	#NULL!	1	0	3	1	#NULL!	0
706	0	4	0	3	2	3	#NULL!	#NULL!	#NULL!	1	#NULL!	27.92	#NULL!	1971-09-04	47	2019-03-19	89	52	60	98	32	190	159	5	277	30.19	20229	39	142	4.4	2	39	11.8	#NULL!	#NULL!	#NULL!	#NULL!	#NULL!	#NULL!	#NULL!	#NULL!	#NULL!	#NULL!	0	1	3	1	#NULL!	0
707	0	4	0	3	2	3	#NULL!	#NULL!	#NULL!	1	#NULL!	47.96	#NULL!	1939-03-09	80	2019-03-19	98	64	76	65	44	90	123	2.19	123	21.53	5330	52	136	0.4	1.3	37	14	#NULL!	#NULL!	#NULL!	#NULL!	#NULL!	#NULL!	#NULL!	#NULL!	#NULL!	#NULL!	1	0	3	1	#NULL!	0
708	0	3	1	2	2	4	#NULL!	#NULL!	#NULL!	1	#NULL!	30.09	#NULL!	1938-01-30	81	2019-03-25	101	50	80	74	59	91	147	2.71	299	18.81	8942	41	139	5.2	1.56	36	8	#NULL!	#NULL!	#NULL!	#NULL!	#NULL!	#NULL!	#NULL!	#NULL!	#NULL!	#NULL!	#NULL!	#NULL!	3	1	#NULL!	0
709	0	4	0	3	2	3	#NULL!	#NULL!	#NULL!	1	#NULL!	53.21	#NULL!	1945-10-25	73	2019-03-26	#NULL!	#NULL!	#NULL!	57	35	101	108	3.45	162	19.59	40003	34	136	4.2	1.89	39	12.8	#NULL!	#NULL!	#NULL!	#NULL!	#NULL!	#NULL!	#NULL!	#NULL!	#NULL!	#NULL!	1	0	3	1	#NULL!	0
711	0	0	0	1	1	1	#NULL!	#NULL!	#NULL!	1	#NULL!	1.77	#NULL!	1957-01-06	62	2019-04-02	198	98	100	67	44	112	128	0.44	137	30.82	644	80	138	4.4	1	44	13.9	#NULL!	#NULL!	#NULL!	#NULL!	#NULL!	#NULL!	#NULL!	#NULL!	#NULL!	#NULL!	#NULL!	#NULL!	2	0	#NULL!	0
712	0	2	0	1	1	1	#NULL!	#NULL!	#NULL!	0	#NULL!	6.12	#NULL!	1937-01-24	82	2019-04-02	141	78	102	83	51	109	151	0.76	141	23.92	827	61	142	4.7	0.81	43	13.7	#NULL!	#NULL!	#NULL!	#NULL!	#NULL!	#NULL!	#NULL!	#NULL!	#NULL!	#NULL!	0	1	3	1	#NULL!	0
713	0	1	1	2	1	2	#NULL!	#NULL!	#NULL!	0	#NULL!	3.44	#NULL!	1937-11-12	81	2019-04-04	134	69	75	35	62	65	107	5.6	186	23.8	1773	67	141	4.2	0.82	37	13.1	#NULL!	#NULL!	#NULL!	#NULL!	#NULL!	#NULL!	#NULL!	#NULL!	#NULL!	#NULL!	0	1	3	1	#NULL!	0
715	0	1	0	1	1	1	#NULL!	#NULL!	#NULL!	1	#NULL!	5.09	#NULL!	1936-09-11	82	2019-04-09	116	68	82	42	45	60	96	1.04	95	25.18	814	79	141	4.4	0.9	38	14.9	#NULL!	#NULL!	#NULL!	#NULL!	#NULL!	#NULL!	#NULL!	#NULL!	#NULL!	#NULL!	1	0	3	1	#NULL!	0
719	0	2	0	1	1	1	#NULL!	#NULL!	#NULL!	1	#NULL!	13.5	#NULL!	1952-11-14	66	2019-04-23	95	55	60	81	43	112	141	0.82	216	24.25	929	47	145	4.6	1.51	46	15.2	#NULL!	#NULL!	#NULL!	#NULL!	#NULL!	#NULL!	#NULL!	#NULL!	#NULL!	#NULL!	1	0	3	1	#NULL!	0
721	0	1	0	1	1	1	#NULL!	#NULL!	#NULL!	1	#NULL!	1.1	#NULL!	1961-04-18	58	2019-04-30	145	86	70	85	38	319	172	2.13	195	20.99	8749	101	134	3.5	0.76	48	12.9	#NULL!	#NULL!	#NULL!	#NULL!	#NULL!	#NULL!	#NULL!	#NULL!	#NULL!	#NULL!	0	1	3	1	#NULL!	0
722	0	#NULL!	0	3	#NULL!	#NULL!	#NULL!	#NULL!	#NULL!	0	#NULL!	4.7	#NULL!	1965-12-13	53	2019-04-30	140	66	58	131	49	161	205	2.65	162	25.44	1596	54	142	3.8	1.16	44	13.7	#NULL!	#NULL!	#NULL!	#NULL!	#NULL!	#NULL!	#NULL!	#NULL!	#NULL!	#NULL!	#NULL!	#NULL!	2	0	#NULL!	0
723	0	4	0	3	2	3	#NULL!	#NULL!	#NULL!	0	#NULL!	52.76	#NULL!	1933-12-17	85	2019-05-02	102	50	58	67	55	101	138	1.55	189	22.06	14496	31	138	4.4	1.52	39	13.8	#NULL!	#NULL!	#NULL!	#NULL!	#NULL!	#NULL!	#NULL!	#NULL!	#NULL!	#NULL!	#NULL!	#NULL!	3	1	#NULL!	0
724	0	4	0	3	2	3	#NULL!	#NULL!	#NULL!	0	#NULL!	21.47	#NULL!	1946-08-08	72	2019-05-07	103	61	70	68	43	134	132	3.53	163	22.86	3200	45	140	3.8	1.2	43	11.3	#NULL!	#NULL!	#NULL!	#NULL!	#NULL!	#NULL!	#NULL!	#NULL!	#NULL!	#NULL!	1	0	3	1	#NULL!	0
725	0	5	1	4	3	6	#NULL!	#NULL!	#NULL!	1	#NULL!	21.94	#NULL!	1940-05-01	79	2019-05-07	67	43	60	41	31	85	85	2.15	153	25.1	#NULL!	24	131	5.8	2.45	34	9.3	#NULL!	#NULL!	#NULL!	#NULL!	#NULL!	#NULL!	#NULL!	#NULL!	#NULL!	#NULL!	1	0	3	1	#NULL!	0
726	0	3	1	2	2	4	#NULL!	#NULL!	#NULL!	1	#NULL!	8.2	#NULL!	1933-06-27	85	2019-05-09	137	73	90	67	49	160	141	1.33	277	25.26	234	63	140	4.4	1.07	43	11.4	#NULL!	#NULL!	#NULL!	#NULL!	#NULL!	#NULL!	#NULL!	#NULL!	#NULL!	#NULL!	1	0	4	1	#NULL!	0
727	0	3	0	1	2	3	#NULL!	#NULL!	#NULL!	0	#NULL!	29.29	#NULL!	1936-04-11	83	2019-05-14	187	83	57	77	76	92	167	3.25	164	20.2	2176	40	134	4.3	1.25	45	12.6	#NULL!	#NULL!	#NULL!	#NULL!	#NULL!	#NULL!	#NULL!	#NULL!	#NULL!	#NULL!	#NULL!	#NULL!	3	1	#NULL!	0
728	0	1	0	1	1	1	#NULL!	#NULL!	#NULL!	1	#NULL!	2.26	#NULL!	1954-12-11	64	2019-05-14	137	63	92	60	44	99	119	2.64	137	33.14	#NULL!	84	141	4.2	0.95	46	12.9	#NULL!	#NULL!	#NULL!	#NULL!	#NULL!	#NULL!	#NULL!	#NULL!	#NULL!	#NULL!	1	0	3	1	#NULL!	0
730	0	3	0	1	2	3	#NULL!	#NULL!	#NULL!	0	#NULL!	4.47	#NULL!	1941-06-08	77	2019-05-21	115	65	70	60	44	123	123	1.86	266	23.53	#NULL!	45	141	4.6	1.17	39	14.1	#NULL!	#NULL!	#NULL!	#NULL!	#NULL!	#NULL!	#NULL!	#NULL!	#NULL!	#NULL!	1	0	3	1	#NULL!	0
731	0	4	0	3	2	3	#NULL!	#NULL!	#NULL!	0	#NULL!	5.03	#NULL!	1930-05-27	88	2019-05-22	99	49	70	102	47	153	173	1.98	191	20.2	#NULL!	57	137	7.3	0.91	36	10.7	#NULL!	#NULL!	#NULL!	#NULL!	#NULL!	#NULL!	#NULL!	#NULL!	#NULL!	#NULL!	1	0	3	1	#NULL!	0
736	0	3	0	1	2	3	#NULL!	#NULL!	#NULL!	0	#NULL!	28.39	#NULL!	1927-06-18	91	2019-06-04	88	49	70	127	36	205	179	0.23	199	26.57	#NULL!	26	138	4.3	1.71	44	12.8	#NULL!	#NULL!	#NULL!	#NULL!	#NULL!	#NULL!	#NULL!	#NULL!	#NULL!	#NULL!	0	1	3	1	#NULL!	0
738	0	4	0	3	2	3	#NULL!	#NULL!	#NULL!	0	#NULL!	29.88	#NULL!	1934-07-18	84	2019-06-11	116	56	100	87	59	75	158	2.57	288	23.36	#NULL!	22	135	3.7	2.03	41	13.5	#NULL!	#NULL!	#NULL!	#NULL!	#NULL!	#NULL!	#NULL!	#NULL!	#NULL!	#NULL!	#NULL!	#NULL!	3	1	#NULL!	0
739	0	4	0	3	2	3	#NULL!	#NULL!	#NULL!	1	#NULL!	9.05	#NULL!	1958-10-13	60	2019-06-11	115	69	70	36	25	112	78	4.91	190	36.23	#NULL!	45	135	3.9	1.61	#NULL!	9.8	#NULL!	#NULL!	#NULL!	#NULL!	#NULL!	#NULL!	#NULL!	#NULL!	#NULL!	#NULL!	#NULL!	#NULL!	3	1	#NULL!	1
740	0	3	0	1	2	3	#NULL!	#NULL!	#NULL!	1	#NULL!	5.18	#NULL!	1965-05-22	54	2019-06-13	79	43	45	81	33	154	138	2.16	211	23.9	3444	65	137	4.1	1.24	45	12.8	#NULL!	#NULL!	#NULL!	#NULL!	#NULL!	#NULL!	#NULL!	#NULL!	#NULL!	#NULL!	1	0	3	1	#NULL!	0
741	0	#NULL!	0	3	#NULL!	#NULL!	#NULL!	#NULL!	#NULL!	0	#NULL!	3.57	#NULL!	1957-04-01	62	2019-06-18	128	55	80	84	58	167	168	2.01	175	25.97	877	71	142	4.3	0.88	44	13.1	#NULL!	#NULL!	#NULL!	#NULL!	#NULL!	#NULL!	#NULL!	#NULL!	#NULL!	#NULL!	#NULL!	#NULL!	3	1	#NULL!	0
745	0	3	0	1	2	3	#NULL!	#NULL!	#NULL!	1	#NULL!	1.96	#NULL!	1937-11-18	81	2019-06-27	114	49	40	107	40	76	159	3.17	171	22.92	916	63	146	3.7	1.09	39	11	#NULL!	#NULL!	#NULL!	#NULL!	#NULL!	#NULL!	#NULL!	#NULL!	#NULL!	#NULL!	#NULL!	#NULL!	2	0	#NULL!	0
746	0	6	1	4	3	6	#NULL!	#NULL!	#NULL!	1	#NULL!	46.98	#NULL!	1936-07-27	82	2019-06-27	130	70	59	88	40	162	153	2.89	203	21.22	#NULL!	39	140	0.4	1.61	#NULL!	13.2	#NULL!	#NULL!	#NULL!	#NULL!	#NULL!	#NULL!	#NULL!	#NULL!	#NULL!	#NULL!	1	0	3	1	#NULL!	0
747	0	3	1	2	2	4	#NULL!	#NULL!	#NULL!	1	#NULL!	23.61	#NULL!	1933-06-29	86	2019-07-02	110	80	60	92	43	99	150	3.73	128	19.49	33613	13	139	3.5	4.01	38	13	#NULL!	#NULL!	#NULL!	#NULL!	#NULL!	#NULL!	#NULL!	#NULL!	#NULL!	#NULL!	0	1	3	1	#NULL!	0
748	0	2	0	1	1	1	#NULL!	#NULL!	#NULL!	1	#NULL!	13.98	#NULL!	1955-09-03	63	2019-07-02	90	56	80	135	40	70	186	0.01	164	23.33	11597	47	137	4.3	1.56	41	14	#NULL!	#NULL!	#NULL!	#NULL!	#NULL!	#NULL!	#NULL!	#NULL!	#NULL!	#NULL!	0	1	3	1	#NULL!	0
749	0	3	0	1	2	3	#NULL!	#NULL!	#NULL!	1	#NULL!	15.96	#NULL!	1944-01-06	75	2019-07-04	137	75	72	88	48	94	150	0.77	178	27.47	1540	41	142	4.7	1.62	39	13.1	#NULL!	#NULL!	#NULL!	#NULL!	#NULL!	#NULL!	#NULL!	#NULL!	#NULL!	#NULL!	0	1	3	1	#NULL!	0
750	0	3	0	1	2	3	#NULL!	#NULL!	#NULL!	1	#NULL!	10.48	#NULL!	1954-05-16	65	2019-07-09	117	69	80	73	36	123	128	3.1	116	22.84	2977	54	141	4.7	1.37	41	15.6	#NULL!	#NULL!	#NULL!	#NULL!	#NULL!	#NULL!	#NULL!	#NULL!	#NULL!	#NULL!	0	1	3	1	#NULL!	0
751	0	2	0	1	1	1	#NULL!	#NULL!	#NULL!	1	#NULL!	17.24	#NULL!	1938-10-31	80	2019-07-09	127	69	70	94	28	242	159	1	174	27.77	3556	28	138	4.7	2.18	43	13.4	#NULL!	#NULL!	#NULL!	#NULL!	#NULL!	#NULL!	#NULL!	#NULL!	#NULL!	#NULL!	0	1	3	1	#NULL!	0
752	0	3	1	2	2	4	#NULL!	#NULL!	#NULL!	1	#NULL!	8.63	#NULL!	1933-03-23	86	2019-07-16	128	66	70	102	43	87	158	2.23	234	27.67	#NULL!	38	146	4.4	1.6	41	13	#NULL!	#NULL!	#NULL!	#NULL!	#NULL!	#NULL!	#NULL!	#NULL!	#NULL!	#NULL!	2	2	3	1	#NULL!	0
753	0	1	0	1	1	1	#NULL!	#NULL!	#NULL!	0	#NULL!	6.37	#NULL!	1941-10-08	77	2019-07-18	144	63	95	102	52	68	164	1.55	217	22.76	947	81	138	4.5	0.72	42	13.9	#NULL!	#NULL!	#NULL!	#NULL!	#NULL!	#NULL!	#NULL!	#NULL!	#NULL!	#NULL!	2	2	3	1	#NULL!	0
754	0	3	0	1	2	3	#NULL!	#NULL!	#NULL!	0	#NULL!	33.85	#NULL!	1942-10-06	76	2019-07-23	102	58	54	38	59	137	118	0.58	215	25.15	1263	43	139	4.3	1.23	44	11.2	#NULL!	#NULL!	#NULL!	#NULL!	#NULL!	#NULL!	#NULL!	#NULL!	#NULL!	#NULL!	#NULL!	#NULL!	3	1	#NULL!	0
755	0	4	0	3	2	3	#NULL!	#NULL!	#NULL!	1	#NULL!	46.56	#NULL!	1934-12-13	84	2019-07-23	90	53	64	96	42	113	155	1.39	175	23.08	1894	29	141	4.5	2.05	#NULL!	11	#NULL!	#NULL!	#NULL!	#NULL!	#NULL!	#NULL!	#NULL!	#NULL!	#NULL!	#NULL!	1	0	3	1	#NULL!	0
756	0	2	0	1	1	1	#NULL!	#NULL!	#NULL!	1	#NULL!	32.83	#NULL!	1949-02-16	70	2019-07-25	115	60	61	#NULL!	#NULL!	54	153	0.26	143	29.02	7929	33	141	4.2	1.99	33	13.3	#NULL!	#NULL!	#NULL!	#NULL!	#NULL!	#NULL!	#NULL!	#NULL!	#NULL!	#NULL!	0	1	#NULL!	#NULL!	#NULL!	0
757	0	3	0	1	2	3	#NULL!	#NULL!	#NULL!	0	#NULL!	5.05	#NULL!	1957-05-23	62	2019-07-30	158	55	60	100	65	75	177	2.76	97	22.03	#NULL!	44	135	3.4	1.3	#NULL!	12.8	#NULL!	#NULL!	#NULL!	#NULL!	#NULL!	#NULL!	#NULL!	#NULL!	#NULL!	#NULL!	#NULL!	#NULL!	2	0	#NULL!	0
758	0	2	0	1	1	1	#NULL!	#NULL!	#NULL!	0	#NULL!	18.83	#NULL!	1929-03-12	85	2014-11-11	118	76	86	#NULL!	#NULL!	#NULL!	#NULL!	3.22	231	23.26	2197	25	136	4.1	1.64	42	13.2	#NULL!	#NULL!	#NULL!	#NULL!	#NULL!	#NULL!	#NULL!	#NULL!	#NULL!	#NULL!	#NULL!	#NULL!	3	1	#NULL!	0
761	0	5	1	4	3	6	#NULL!	#NULL!	#NULL!	1	#NULL!	27.77	#NULL!	1942-04-02	76	2018-06-12	125	68	64	#NULL!	#NULL!	50	108	2.18	128	25.5	#NULL!	36	142	4.5	2.24	37	11.3	#NULL!	#NULL!	#NULL!	#NULL!	#NULL!	#NULL!	#NULL!	#NULL!	#NULL!	#NULL!	1	0	3	1	#NULL!	0
762	0	4	0	3	2	3	#NULL!	#NULL!	#NULL!	0	#NULL!	1.31	#NULL!	1941-11-30	76	2018-08-09	#NULL!	#NULL!	78	74	62	90	150	2.29	273	23.73	#NULL!	46	142	4.1	1.16	42	11.9	#NULL!	#NULL!	#NULL!	#NULL!	#NULL!	#NULL!	#NULL!	#NULL!	#NULL!	#NULL!	#NULL!	#NULL!	3	1	#NULL!	0
763	0	4	0	3	2	3	#NULL!	#NULL!	#NULL!	1	#NULL!	14.51	#NULL!	1932-09-03	85	2018-08-16	126	63	60	98	27	166	151	1.9	151	29.24	#NULL!	17	142	4.9	3.15	41	12.8	#NULL!	#NULL!	#NULL!	#NULL!	#NULL!	#NULL!	#NULL!	#NULL!	#NULL!	#NULL!	1	0	3	1	#NULL!	1
766	0	3	0	1	2	3	#NULL!	#NULL!	#NULL!	1	#NULL!	9.09	#NULL!	1942-02-17	77	2019-08-01	145	80	71	53	32	49	93	1.74	151	28.09	1172	88	140	3.6	0.75	34	10.9	#NULL!	#NULL!	#NULL!	#NULL!	#NULL!	#NULL!	#NULL!	#NULL!	#NULL!	#NULL!	#NULL!	#NULL!	#NULL!	#NULL!	#NULL!	0
767	0	0	0	1	1	1	#NULL!	#NULL!	#NULL!	0	#NULL!	1.55	#NULL!	1954-06-10	65	2019-08-06	115	75	82	170	54	126	243	0.55	186	14.68	645	79	140	4.5	0.79	46	15.1	#NULL!	#NULL!	#NULL!	#NULL!	#NULL!	#NULL!	#NULL!	#NULL!	#NULL!	#NULL!	0	1	3	1	#NULL!	0
769	0	3	0	1	2	3	#NULL!	#NULL!	#NULL!	0	#NULL!	12.19	#NULL!	1941-03-31	78	2019-08-08	120	67	74	159	57	118	159	0.42	268	21.97	5562	28	138	3.7	1.7	43	9.8	#NULL!	#NULL!	#NULL!	#NULL!	#NULL!	#NULL!	#NULL!	#NULL!	#NULL!	#NULL!	#NULL!	#NULL!	3	1	#NULL!	0
771	0	1	0	1	1	1	#NULL!	#NULL!	#NULL!	1	#NULL!	2.85	#NULL!	1937-04-08	82	2019-08-13	128	70	82	123	44	123	186	1.67	291	29.07	43	70	138	0.4	1	43	14.4	#NULL!	#NULL!	#NULL!	#NULL!	#NULL!	#NULL!	#NULL!	#NULL!	#NULL!	#NULL!	0	1	3	1	#NULL!	0
773	0	4	0	3	2	3	#NULL!	#NULL!	#NULL!	1	#NULL!	9.24	#NULL!	1933-06-09	86	2019-08-20	158	70	60	98	51	55	157	0.01	164	24.76	1558	43	144	4.1	1.47	43	11.8	#NULL!	#NULL!	#NULL!	#NULL!	#NULL!	#NULL!	#NULL!	#NULL!	#NULL!	#NULL!	1	0	2	0	#NULL!	0
774	0	#NULL!	0	3	#NULL!	#NULL!	#NULL!	#NULL!	#NULL!	1	#NULL!	11.12	#NULL!	1939-05-13	80	2019-08-20	101	58	80	66	51	79	129	2.72	297	22.46	11249	40	143	5.4	1.61	40	14.4	#NULL!	#NULL!	#NULL!	#NULL!	#NULL!	#NULL!	#NULL!	#NULL!	#NULL!	#NULL!	1	0	2	0	#NULL!	0
776	0	2	0	1	1	1	#NULL!	#NULL!	#NULL!	0	#NULL!	18.41	#NULL!	1938-02-12	81	2019-08-22	189	76	64	72	47	129	139	1.27	160	26.56	733	45	143	4.3	1.14	44	12.2	#NULL!	#NULL!	#NULL!	#NULL!	#NULL!	#NULL!	#NULL!	#NULL!	#NULL!	#NULL!	#NULL!	#NULL!	3	1	#NULL!	0
777	0	1	0	1	1	1	#NULL!	#NULL!	#NULL!	0	#NULL!	2.66	#NULL!	1947-09-10	71	2019-08-26	187	72	60	#NULL!	#NULL!	51	160	0.35	127	28.76	#NULL!	45	141	0.4	1.21	44	13.9	#NULL!	#NULL!	#NULL!	#NULL!	#NULL!	#NULL!	#NULL!	#NULL!	#NULL!	#NULL!	1	0	3	1	#NULL!	0
778	0	3	0	1	2	3	#NULL!	#NULL!	#NULL!	0	#NULL!	40.9	#NULL!	1918-02-08	101	2019-08-29	115	56	80	114	48	117	180	0.7	170	25.71	3380	21	140	0.4	#NULL!	40	11.8	#NULL!	#NULL!	#NULL!	#NULL!	#NULL!	#NULL!	#NULL!	#NULL!	#NULL!	#NULL!	#NULL!	#NULL!	3	1	#NULL!	0
780	0	1	0	1	1	1	#NULL!	#NULL!	#NULL!	0	#NULL!	20.56	#NULL!	1932-12-09	86	2019-09-03	168	72	96	160	75	105	251	1.35	215	21.64	#NULL!	61	144	4.2	0.86	44	15.1	#NULL!	#NULL!	#NULL!	#NULL!	#NULL!	#NULL!	#NULL!	#NULL!	#NULL!	#NULL!	#NULL!	#NULL!	3	1	#NULL!	0
781	0	4	1	4	2	4	#NULL!	#NULL!	#NULL!	0	#NULL!	29.29	#NULL!	1935-02-21	84	2019-09-03	110	70	72	129	49	192	208	1.58	263	23.62	#NULL!	24	143	4.2	1.9	35	10.7	#NULL!	#NULL!	#NULL!	#NULL!	#NULL!	#NULL!	#NULL!	#NULL!	#NULL!	#NULL!	#NULL!	#NULL!	3	1	#NULL!	0
782	0	4	0	3	2	3	#NULL!	#NULL!	#NULL!	1	#NULL!	29.22	#NULL!	1941-02-11	78	2019-09-05	119	68	60	50	27	93	78	0.45	163	26.72	#NULL!	73	134	4.4	0.99	41	12	#NULL!	#NULL!	#NULL!	#NULL!	#NULL!	#NULL!	#NULL!	#NULL!	#NULL!	#NULL!	#NULL!	#NULL!	3	1	#NULL!	0
783	0	3	0	1	2	3	#NULL!	#NULL!	#NULL!	0	#NULL!	41.07	#NULL!	1951-09-21	67	2019-09-05	123	60	88	118	47	85	178	3.02	227	22.77	4813	42	134	4.3	1.32	44	11.6	#NULL!	#NULL!	#NULL!	#NULL!	#NULL!	#NULL!	#NULL!	#NULL!	#NULL!	#NULL!	#NULL!	#NULL!	2	0	#NULL!	1
784	0	4	0	3	2	3	#NULL!	#NULL!	#NULL!	1	#NULL!	7.31	#NULL!	1964-08-12	55	2019-09-10	107	55	65	63	30	296	139	1.1	199	30.65	1481	38	140	4.6	1.92	44	12.5	#NULL!	#NULL!	#NULL!	#NULL!	#NULL!	#NULL!	#NULL!	#NULL!	#NULL!	#NULL!	1	0	2	0	#NULL!	0
786	0	0	0	1	1	1	#NULL!	#NULL!	#NULL!	0	#NULL!	#NULL!	#NULL!	1963-08-01	56	2019-09-12	145	71	97	165	68	98	148	1.35	293	33.98	#NULL!	85	#NULL!	3.1	0.75	0.78	14.8	#NULL!	#NULL!	#NULL!	#NULL!	#NULL!	#NULL!	#NULL!	#NULL!	#NULL!	#NULL!	0	1	3	1	#NULL!	0
787	0	5	0	3	3	5	#NULL!	#NULL!	#NULL!	0	#NULL!	#NULL!	#NULL!	1938-03-14	81	2019-09-17	110	67	75	68	44	138	133	1.1	129	23.42	#NULL!	37	133	0.4	1.36	35	10	#NULL!	#NULL!	#NULL!	#NULL!	#NULL!	#NULL!	#NULL!	#NULL!	#NULL!	#NULL!	1	0	3	1	#NULL!	0
788	0	2	0	1	1	1	#NULL!	#NULL!	#NULL!	0	#NULL!	#NULL!	#NULL!	1937-12-08	81	2019-09-17	132	69	90	77	93	53	179	4.31	206	24.97	784	44	134	4.8	1.17	45	14.3	#NULL!	#NULL!	#NULL!	#NULL!	#NULL!	#NULL!	#NULL!	#NULL!	#NULL!	#NULL!	#NULL!	#NULL!	2	0	#NULL!	0
789	0	6	0	3	3	5	#NULL!	#NULL!	#NULL!	1	#NULL!	#NULL!	#NULL!	1942-12-10	76	2019-09-26	115	59	68	52	53	66	115	2.95	140	26.73	50762	19	144	4.5	3.04	33	8.3	#NULL!	#NULL!	#NULL!	#NULL!	#NULL!	#NULL!	#NULL!	#NULL!	#NULL!	#NULL!	1	0	3	1	#NULL!	0
790	0	3	0	1	2	3	#NULL!	#NULL!	#NULL!	1	#NULL!	#NULL!	#NULL!	1941-04-07	78	2019-10-01	122	46	96	83	48	313	179	7.02	179	24.61	2593	24	139	4.2	1.93	45	12.3	#NULL!	#NULL!	#NULL!	#NULL!	#NULL!	#NULL!	#NULL!	#NULL!	#NULL!	#NULL!	#NULL!	#NULL!	#NULL!	#NULL!	#NULL!	1
792	0	3	0	1	2	3	#NULL!	#NULL!	#NULL!	1	#NULL!	3.34	#NULL!	1931-11-10	87	2019-09-24	147	85	70	130	66	99	211	0.73	151	22.77	569	50	138	4.2	1.29	39	13	#NULL!	#NULL!	#NULL!	#NULL!	#NULL!	#NULL!	#NULL!	#NULL!	#NULL!	#NULL!	#NULL!	#NULL!	3	1	#NULL!	0
794	0	3	0	1	2	3	#NULL!	#NULL!	#NULL!	0	#NULL!	5.03	#NULL!	1937-05-11	82	2019-10-08	140	50	50	171	53	102	240	1.15	201	24.77	1038	31	135	5.1	1.56	44	10.4	#NULL!	#NULL!	#NULL!	#NULL!	#NULL!	#NULL!	#NULL!	#NULL!	#NULL!	#NULL!	0	1	3	1	#NULL!	0
796	0	2	0	1	1	1	#NULL!	#NULL!	#NULL!	0	#NULL!	#NULL!	#NULL!	1940-01-14	79	2019-10-10	130	72	70	119	90	83	222	0.8	175	16.44	#NULL!	58	137	4.6	0.94	40	13.5	#NULL!	#NULL!	#NULL!	#NULL!	#NULL!	#NULL!	#NULL!	#NULL!	#NULL!	#NULL!	#NULL!	#NULL!	3	1	#NULL!	0
797	0	3	0	1	2	3	#NULL!	#NULL!	#NULL!	1	#NULL!	8.44	#NULL!	1935-12-23	83	2019-10-15	#NULL!	#NULL!	68	53	44	94	111	2.69	168	24.91	#NULL!	81	145	3.3	0.84	38	12.2	#NULL!	#NULL!	#NULL!	#NULL!	#NULL!	#NULL!	#NULL!	#NULL!	#NULL!	#NULL!	#NULL!	#NULL!	3	1	#NULL!	0
798	0	2	0	1	1	1	#NULL!	#NULL!	#NULL!	0	#NULL!	6.04	#NULL!	1936-02-03	83	2019-10-15	#NULL!	#NULL!	54	107	76	59	192	1.21	253	20.2	1419	82	134	4.6	0.67	43	14.1	#NULL!	#NULL!	#NULL!	#NULL!	#NULL!	#NULL!	#NULL!	#NULL!	#NULL!	#NULL!	#NULL!	#NULL!	2	0	#NULL!	0
799	0	3	1	2	2	4	#NULL!	#NULL!	#NULL!	0	#NULL!	10.58	#NULL!	1950-03-14	69	2019-10-17	120	70	70	108	44	131	172	2.56	172	34.35	4531	36	145	4.7	1.47	42	16.5	#NULL!	#NULL!	#NULL!	#NULL!	#NULL!	#NULL!	#NULL!	#NULL!	#NULL!	#NULL!	1	0	3	1	#NULL!	0
800	0	3	0	1	2	3	#NULL!	#NULL!	#NULL!	1	#NULL!	6.18	#NULL!	1942-03-04	77	2019-10-22	110	40	80	99	32	126	150	1.64	161	22.2	252	49	140	3.8	1.39	45	14.5	#NULL!	#NULL!	#NULL!	#NULL!	#NULL!	#NULL!	#NULL!	#NULL!	#NULL!	#NULL!	1	0	2	0	#NULL!	1
801	0	2	0	1	1	1	#NULL!	#NULL!	#NULL!	0	#NULL!	5.03	#NULL!	1936-11-18	82	2019-10-22	135	80	60	97	65	78	174	0.88	181	26.61	407	28	140	4.6	1.69	45	13.9	#NULL!	#NULL!	#NULL!	#NULL!	#NULL!	#NULL!	#NULL!	#NULL!	#NULL!	#NULL!	0	1	3	1	#NULL!	0
802	0	2	0	1	1	1	#NULL!	#NULL!	#NULL!	0	#NULL!	41.64	#NULL!	1939-09-26	80	2019-10-24	#NULL!	#NULL!	90	46	57	105	119	4.56	314	20.55	6272	53	143	3.5	1.1	43	11.2	#NULL!	#NULL!	#NULL!	#NULL!	#NULL!	#NULL!	#NULL!	#NULL!	#NULL!	#NULL!	#NULL!	#NULL!	3	1	#NULL!	0
804	0	3	0	1	2	3	#NULL!	#NULL!	#NULL!	0	#NULL!	23.52	#NULL!	1938-07-20	81	2019-10-29	#NULL!	#NULL!	40	114	55	94	183	0.13	133	24.68	4092	73	138	4.2	0.77	39	11.2	#NULL!	#NULL!	#NULL!	#NULL!	#NULL!	#NULL!	#NULL!	#NULL!	#NULL!	#NULL!	0	1	2	0	#NULL!	0
805	0	4	0	3	2	3	#NULL!	#NULL!	#NULL!	1	#NULL!	15.25	#NULL!	1947-08-28	72	2019-10-31	#NULL!	#NULL!	63	70	67	57	146	3.41	210	24.91	6554	20	139	4.4	2.86	43	10.7	#NULL!	#NULL!	#NULL!	#NULL!	#NULL!	#NULL!	#NULL!	#NULL!	#NULL!	#NULL!	1	0	3	1	#NULL!	0
810	0	2	0	1	1	1	#NULL!	#NULL!	#NULL!	0	#NULL!	4.16	#NULL!	1938-10-03	81	2019-11-12	#NULL!	#NULL!	#NULL!	95	42	113	154	1.77	197	27.12	1311	53	142	4.2	1	#NULL!	13	#NULL!	#NULL!	#NULL!	#NULL!	#NULL!	#NULL!	#NULL!	#NULL!	#NULL!	#NULL!	#NULL!	#NULL!	3	1	#NULL!	0
811	0	3	0	1	2	3	#NULL!	#NULL!	#NULL!	1	#NULL!	3.71	#NULL!	1959-05-03	60	2019-11-12	#NULL!	#NULL!	64	77	47	141	146	0.32	179	28.4	327	49	143	4.2	1.51	#NULL!	13.6	#NULL!	#NULL!	#NULL!	#NULL!	#NULL!	#NULL!	#NULL!	#NULL!	#NULL!	#NULL!	1	0	3	1	#NULL!	0
812	0	2	0	1	1	1	#NULL!	#NULL!	#NULL!	0	#NULL!	42.75	#NULL!	1933-08-02	86	2019-11-14	#NULL!	#NULL!	68	68	56	67	134	1.91	153	28.63	3382	53	145	4.5	0.97	41	13	#NULL!	#NULL!	#NULL!	#NULL!	#NULL!	#NULL!	#NULL!	#NULL!	#NULL!	#NULL!	#NULL!	#NULL!	3	1	#NULL!	0
816	0	1	0	1	1	1	#NULL!	#NULL!	#NULL!	0	#NULL!	6.73	#NULL!	1950-05-02	69	2019-11-26	#NULL!	#NULL!	73	99	62	90	175	0.98	246	31.59	2307	51	141	4.4	1.1	43	12.3	#NULL!	#NULL!	#NULL!	#NULL!	#NULL!	#NULL!	#NULL!	#NULL!	#NULL!	#NULL!	1	0	3	1	#NULL!	0
817	0	2	0	1	1	1	#NULL!	#NULL!	#NULL!	0	#NULL!	20.55	#NULL!	1939-05-20	80	2019-11-28	#NULL!	#NULL!	100	182	54	111	253	2.42	141	36.98	1602	59	141	4.1	0.92	42	13.5	#NULL!	#NULL!	#NULL!	#NULL!	#NULL!	#NULL!	#NULL!	#NULL!	#NULL!	#NULL!	#NULL!	#NULL!	3	1	#NULL!	0
819	0	1	0	1	1	1	#NULL!	#NULL!	#NULL!	0	#NULL!	2.71	#NULL!	1958-02-03	61	2019-12-03	#NULL!	#NULL!	66	51	65	86	129	1.43	263	21.48	281	41	140	4.3	1.38	48	12.9	#NULL!	#NULL!	#NULL!	#NULL!	#NULL!	#NULL!	#NULL!	#NULL!	#NULL!	#NULL!	1	0	2	0	#NULL!	0
821	0	1	0	1	1	1	#NULL!	#NULL!	#NULL!	1	#NULL!	6.59	#NULL!	1932-01-18	87	2019-12-05	#NULL!	#NULL!	65	79	64	84	156	2.43	192	26.03	1662	79	137	4.2	0.84	39	13.3	#NULL!	#NULL!	#NULL!	#NULL!	#NULL!	#NULL!	#NULL!	#NULL!	#NULL!	#NULL!	#NULL!	#NULL!	3	1	#NULL!	0
822	0	5	0	3	3	5	#NULL!	#NULL!	#NULL!	1	#NULL!	54.58	#NULL!	1942-10-27	77	2019-12-06	#NULL!	#NULL!	63	68	48	95	131	2.83	127	33.24	745	43	141	4.7	1.55	42	8.8	#NULL!	#NULL!	#NULL!	#NULL!	#NULL!	#NULL!	#NULL!	#NULL!	#NULL!	#NULL!	#NULL!	#NULL!	3	1	#NULL!	0
824	0	2	0	1	1	1	#NULL!	#NULL!	#NULL!	1	#NULL!	11.85	#NULL!	1942-04-13	77	2019-12-10	#NULL!	#NULL!	65	#NULL!	#NULL!	82	125	4.48	193	22.82	#NULL!	71	141	4.5	1.02	36	11.5	#NULL!	#NULL!	#NULL!	#NULL!	#NULL!	#NULL!	#NULL!	#NULL!	#NULL!	#NULL!	#NULL!	#NULL!	3	1	#NULL!	0
[truncated: 184 more columns]
